# Supplementary material for: Correlation Networks Provide New Insights into the Architecture of Testicular Steroid Pathways in Pigs
Source: Genes (Basel). 2021 Apr 9;12(4):551. doi: 10.3390/genes12040551 (PMC8069258; doi:10.3390/genes12040551)
Supplement: Supplementary file 1 [file genes-12-00551-s001.zip]

Archive with 2 entries (2 files):
- ROBIC-Suppl-Tables.xlsm
- Supplementary-Figures.pdf
