# Supplementary material for: Correlation Networks Provide New Insights into the Architecture of Testicular Steroid Pathways in Pigs
Source: Genes (Basel). 2021 Apr 9;12(4):551. doi: 10.3390/genes12040551 (PMC8069258; doi:10.3390/genes12040551)
Supplement: Supplementary file 1 [file genes-12-00551-s001.zip › ROBIC-Suppl-Tables.xlsm]

## Sheet: Table S1 (animals)
animal	animal_id	breed	qPCR	mRNAseq	Testosterone (ng/ml)	17b-estradiol (pg/ml)
PLW15	6358	Pietrain x LW	qPCR	Seq-PLW	1.8	8.1
PLW8	0027	Pietrain x LW	qPCR	Seq-PLW	1.81	14.9
PLW7	2768	Pietrain x LW	qPCR	Seq-PLW	1.355	18.5
PLW9	9767	Pietrain x LW	qPCR	Seq-PLW	0.72	19.1
PLW20	2204	Pietrain x LW	qPCR	Seq-PLW	2.245	20.9
PLW14	0318	Pietrain x LW	qPCR	Seq-PLW	1.53	22.2
	3195	Pietrain x LW	qPCR		0.785	24.3
PLW19	1127	Pietrain x LW	qPCR	Seq-PLW	1.845	31.7
PLW10	2215	Pietrain x LW	qPCR	Seq-PLW	3.19	38
	3365	Pietrain x LW	qPCR		1.015	40
PLW3	0122	Pietrain x LW	qPCR	Seq-PLW	1.795	41.3
	9590	Pietrain x LW	qPCR		2.425	42
	7593	Pietrain x LW	qPCR		0.97	42.8
	0131	Pietrain x LW	qPCR		1.71	54.5
	2797	Pietrain x LW	qPCR		1.265	60.4
	7727	Pietrain x LW	qPCR		1.755	80
PLW6	1060	Pietrain x LW	qPCR	Seq-PLW	1.485	<7
PLW17	3661	Pietrain x LW	qPCR	Seq-PLW	1.58	<7
PLW4	9621	Pietrain x LW	qPCR	Seq-PLW	2.985	<7
	0059	Pietrain x LW	qPCR		0.39	<7
	X032	Pietrain x LW	qPCR		0.94	<7
P9	1377	Pietrain	qPCR	Seq-P	0.88	8.4
P15	2334	Pietrain	qPCR	Seq-P	0.81	9.2
P3	9206	Pietrain	qPCR	Seq-P	1.015	9.4
	3487	Pietrain	qPCR		1.64	10.9
P16	2335	Pietrain	qPCR	Seq-P	1.755	11.5
P8	4675	Pietrain	qPCR	Seq-P	1.625	15.5
	0736	Pietrain	qPCR		1.265	17
	3003	Pietrain	qPCR		1.575	17.1
P17	4602	Pietrain	qPCR	Seq-P	1.9	19
	8712	Pietrain	qPCR		2.505	19.1
P18	3305	Pietrain	qPCR	Seq-P	1.46	22.5
P1	0831	Pietrain	qPCR	Seq-P	0.75	26.1
P19	0218	Pietrain	qPCR	Seq-P	1.725	28.4
	7690	Pietrain	qPCR		1.15	38.5
P2	0029	Pietrain	qPCR	Seq-P	1.725	51.1
	7573	Pietrain	qPCR		1.78	54.9
	7575	Pietrain	qPCR		5.72	64.2
P4	3703	Pietrain	qPCR	Seq-P	1.16	<7
P6	4150	Pietrain	qPCR	Seq-P	1.3	<7
P13	3198	Pietrain	qPCR	Seq-P	1.775	<7
P12	3117	Pietrain	qPCR	Seq-P	1.82	<7
PLW13	8758	Pietrain x LW		Seq-PLW	0.73	8.2
PLW18	0068	Pietrain x LW		Seq-PLW	1.62	10
PLW11	6669	Pietrain x LW		Seq-PLW	1.175	11.1
PLW5	0150	Pietrain x LW		Seq-PLW	1.24	15.5
PLW1	5406	Pietrain x LW		Seq-PLW	1.55	26.1
PLW16	5423	Pietrain x LW		Seq-PLW	2.06	27
PLW2	7033	Pietrain x LW		Seq-PLW	1.53	27.1
P7	4673	Pietrain		Seq-P	1.035	17.6
P11	4160	Pietrain		Seq-P	1.525	26.7
P14	1655	Pietrain		Seq-P	1.13	30.5
P5	4642	Pietrain		Seq-P	1.84	NA

## Sheet: Table S2 (primers)
Gene_Name	Seq_primer1	Seq_primer2
				Ref Robic et al 2014
AKR1C1+AKR1C2	TGAAGAGCAGGTTGGACAGG	CTCTGGTCGAAGGAAAGTGG	NM 001044569 + NM 001044570	AKR1C-pig1+3
AKR1C3	TTTATCTACTTCATCACCCAGAAGC	GGGTGTCCTTTGGGAAAAAG	NM_001044618	AKR1C-pig4
AKR1C4	TATTCACGTGCCAATCACGA	TTTCCCACTGGCATCCTTAG	NM_001038626	AKR1C-pig6
ANKRD2	AAAGCCGAGGAGCAGACAC	CAGGCCCAGGGACAGAAA
AR	GTGGTGAGCAGAGTGCCCTA	AGGTCTTCTGGGGTGGAAAG
CYB5A	TGTTGGACACTCCACAGATGC	GTTGGTCCACCAGCTGGAAT
CYB5R3	GCCTGCTCATGAAGCTGTTC	CGGGTGTCATGGTTGACG
CYP11A1	GGACCCAACCCAGAACGATA	ATGGCCTCTGGAGCCATTAC
CYP17	GCCAAGGAGGTGCTTCTCAA	AAGGCAATCCCCTTTTGGTT
CYP19A	GCATCATGCTGGACACCTCT	AGCTTGCCATGCATCAAAAT	NM_214429 + NM_214430 + NM_214431
DHRS4	TGTGGATGGATAAGGCAAGAA	CCACTGTCTCCCCAGTGATG
FMO1	CCAGTTCAACCTTCTGAAGTGC	CAAAGACGGCTGACTCTTGC
FMO4	CTGTCATGGTTTGCACTGGA	CTAAGATGCGTTTGCCCTGA
FSHR	ATGGAAGCCAGCCTCACCTA	TGCAAATTGGATGAAGGTCA
FST	TTGGCCTATGAGGGAAAGTG	CTCTCAGGGCACAGCTCATC
GSTA2	ACACAGAAGGTATAGCAGATATAGG	CAGGAAGATAATGGTTGCTTACTC
HSD11B1	GCATCGTGGTGGTCTCGTC	AGGGAGCAACAAGTGGATTCG
HSD11B2	GGTTGGATCGCGTTGTCC	AGCTTCTTGGCAGTCGCTTT
HSD17B12	TCAGCAGATCCCAGGACAAA	GACCTGCCAAGCTTGCTTTA
HSD17B3	ATGGGACAGTGGGCAGTGAT	CACGACGTTGAGTCCCTGTC
HSD17B4	TGATTCAGTGGAAGCAGGAGA	AACGGTCCCTCAGAATTCCA
HSD17B7	TGAGTGCCACCACTGGTTTT	AACCCTGACATGCTTTTCCA
HSD3B1	TCGACGTGGTCAACGCC	GGAGCTGGGTACCTTTCACATT
INHA	CATCCTTTTCCCGGCTACA	GTCCAGTCCCGTGTGGAAC
LHCGR	TTGACTTACCCCAGCCACTG	TGGTCTCCTTGCTGTGCTTT
SerpinA6	AGGTGGTCGAAGTCCCTGAT	AAGTGTGTTGGGTGGCTGAG
SRD5A1	CTCAGGAAACCAGGGGAGAC	AGAAGGTGAAGAGGGCGAAC
STAR	CCTCCGCTACCAGGAAACAA	GGTTCAGCTCCTGTCCAAGG
STARD6	TCCTCTGCAAACCTGAAAACA	CCCATGGCAAAACTTTGTGT
SULT2A1	CCTCCTGAAGGGTTTGCATC	TATCAAAGGCTTCGGCTTGG
TDO2	TGTCAAAGGCCTGGAAGAAG	GGAGATGTTCATGGCGTTTC
SYCP1	CGGAAAGCCATTCAAGAACTAC	ATCTGGCACATGTTTCTTTGAGTA
SCUBE3	GCCGTCTGAGGACGAGTGT	TCGTAGGTCTGGCAGGTTTC
2 reference genes
LAPTM4A	TGTTGATGGCAATTTTGCTG	GACCGCAAAAAGAACACAGG
SUGP1	GAAGTTGCAGACAGCCTCTCA	GGAGGGCAATGGTTTCTACC

## Sheet: Table S3 
CYP11-cluster-P469					CYP11-cluster-PLW469
BLUE sub-cluster of P162	A2M			A2M	BLUE sub-cluster of C89
BLUE sub-cluster of P162	ACADL			ABCB6	PURPLE sub-cluster of C89
BLUE sub-cluster of P162	ACSF2			ABCC3	Cluster C-379
PURPLE sub-cluster of P162	ACSS2			ACAD10	Cluster C-379
BLUE sub-cluster of P162	AGT			ACADL	Cluster C-379
GREEN sub-cluster of P162	AKR1C2			ACSF2	BLUE sub-cluster of C89
GREEN sub-cluster of P162	ALAS1			ACSS2	Cluster C-379
GREEN sub-cluster of P162	ALDH1B1			ACTG2	Cluster C-379
PURPLE sub-cluster of P162	ALDH3A2			ADAMTS4	Cluster C-379
PURPLE sub-cluster of P162	AMPD3			ADGRE5	Cluster C-379
PINK sub-cluster of P162	ANXA6			AEBP1	Cluster C-379
PURPLE sub-cluster of P162	ARAF			AGT	BLUE sub-cluster of C89
PINK sub-cluster of P162	ARHGAP18			AKR1C2	PURPLE sub-cluster of C89
PINK sub-cluster of P162	ARSL			ALAS1	Cluster C-379
GREY sub-cluster of P162	AS3MT			ALDH1B1	Cluster C-379
PURPLE sub-cluster of P162	ATF3			ALDH3A2	GREEN sub-cluster of C89
BLUE sub-cluster of P162	ATG4A			AMDHD1	Cluster C-379
BLUE sub-cluster of P162	BCKDHB			AMPD3	PURPLE sub-cluster of C89
GREY sub-cluster of P162	BLVRA			ANKRD66	Cluster C-379
PINK sub-cluster of P162	BMP1			ANXA2	Cluster C-379
GREY sub-cluster of P162	C1orf116			ANXA6	BROWN sub-cluster of C89
GREY sub-cluster of P162	C9			APIP	Cluster C-379
GREY sub-cluster of P162	CARNS1			APOE	PURPLE sub-cluster of C89
PURPLE sub-cluster of P162	CAT			AQP3	Cluster C-379
PURPLE sub-cluster of P162	CD151			ARAF	Cluster C-379
PINK sub-cluster of P162	CERS2			ARHGAP18	Cluster C-379
BLUE sub-cluster of P162	CLIC5			ARSL	BLUE sub-cluster of C89
GREY sub-cluster of P162	COBLL1			AS3MT	GREEN sub-cluster of C89
PINK sub-cluster of P162	COL14A1			ATF3	Cluster C-379
GREY sub-cluster of P162	CORO2B			ATG4A	BROWN sub-cluster of C89
GREEN sub-cluster of P162	CREG1			AVPI1	Cluster C-379
PURPLE sub-cluster of P162	CROT			BANK1	PURPLE sub-cluster of C89
PURPLE sub-cluster of P162	CTSC			BCAT2	Cluster C-379
PURPLE sub-cluster of P162	CYB5A			BCKDHB	GREEN sub-cluster of C89
BLUE sub-cluster of P162	CYB5R3			BLVRA	Cluster C-379
BLUE sub-cluster of P162	CYP11A1			BLVRB	GREEN sub-cluster of C89
BLUE sub-cluster of P162	CYP17A1			BMP1	Cluster C-379
BLUE sub-cluster of P162	CYP19A1			C1orf116	Cluster C-379
PURPLE sub-cluster of P162	CYP1B1			C9	Cluster C-379
BLUE sub-cluster of P162	CYP4B1			CARNS1	Cluster C-379
PINK sub-cluster of P162	DDX56			CAT	Cluster C-379
BLUE sub-cluster of P162	DHCR24			CCBE1	Cluster C-379
BLUE sub-cluster of P162	DHRS4			CCN5	Cluster C-379
GREY sub-cluster of P162	DLST			CD151	Cluster C-379
PURPLE sub-cluster of P162	DPYD			CD63	Cluster C-379
PURPLE sub-cluster of P162	EHHADH			CD99L2	Cluster C-379
PURPLE sub-cluster of P162	ENDOD1			CDC42EP1	Cluster C-379
BLUE sub-cluster of P162	ENSSSCG00000002296			CEBPB	Cluster C-379
GREEN sub-cluster of P162	ENSSSCG00000005481			CERS2	Cluster C-379
PINK sub-cluster of P162	ENSSSCG00000005518			CHAC1	Cluster C-379
GREY sub-cluster of P162	ENSSSCG00000007745			CHST8	BLUE sub-cluster of C89
GREY sub-cluster of P162	ENSSSCG00000012049			CITED1	Cluster C-379
PINK sub-cluster of P162	ENSSSCG00000014097			CLIC5	BLUE sub-cluster of C89
BLUE sub-cluster of P162	ENSSSCG00000020706			CMBL	Cluster C-379
GREY sub-cluster of P162	ENSSSCG00000021977			CNN3	Cluster C-379
BLUE sub-cluster of P162	ENSSSCG00000026221			COBLL1	GREEN sub-cluster of C89
PURPLE sub-cluster of P162	ENSSSCG00000028092			COL14A1	Cluster C-379
BLUE sub-cluster of P162	SULT1C1			COMTD1	Cluster C-379
GREEN sub-cluster of P162	ENSSSCG00000029261			CORO2B	Cluster C-379
PURPLE sub-cluster of P162	ENSSSCG00000031079			CREG1	Cluster C-379
GREEN sub-cluster of P162	ENSSSCG00000031563			CRIM1	Cluster C-379
PINK sub-cluster of P162	ENSSSCG00000032556			CROT	Cluster C-379
PURPLE sub-cluster of P162	ENSSSCG00000033189			CRYAB	Cluster C-379
GREY sub-cluster of P162	ENSSSCG00000034338			CSRP2	Cluster C-379
BLUE sub-cluster of P162	ENSSSCG00000040843			CTSA	Cluster C-379
GREY sub-cluster of P162	EPHX1			CTSB	Cluster C-379
PURPLE sub-cluster of P162	FAM13A			CTSC	BLUE sub-cluster of C89
PINK sub-cluster of P162	FAP			CTSD	Cluster C-379
GREY sub-cluster of P162	FARP1			CXCL12	Cluster C-379
GREY sub-cluster of P162	FBP2			CYB561D2	Cluster C-379
BLUE sub-cluster of P162	FDX1			CYB5A	BROWN sub-cluster of C89
GREY sub-cluster of P162	FDXR			CYB5R3	GREEN sub-cluster of C89
GREEN sub-cluster of P162	FRS2			CYP11A1	BLUE sub-cluster of C89
PINK sub-cluster of P162	FZD4			CYP17A1	BLUE sub-cluster of C89
PURPLE sub-cluster of P162	GALM			CYP19A1	BLUE sub-cluster of C89
GREEN sub-cluster of P162	GFOD1			CYP1B1	BROWN sub-cluster of C89
GREEN sub-cluster of P162	GREB1L			CYP2U1	PURPLE sub-cluster of C89
PINK sub-cluster of P162	GRK5			CYP4B1	BLUE sub-cluster of C89
PINK sub-cluster of P162	GSR			DAB2	Cluster C-379
PURPLE sub-cluster of P162	GSTO1			DDAH2	Cluster C-379
PURPLE sub-cluster of P162	GUSB			DDX56	Cluster C-379
GREEN sub-cluster of P162	HMGCS1			DGKB	Cluster C-379
GREY sub-cluster of P162	HPD			DHCR24	GREEN sub-cluster of C89
PINK sub-cluster of P162	HS3ST6			DHRS3	Cluster C-379
PURPLE sub-cluster of P162	HSD17B4			DHRS4	BLUE sub-cluster of C89
BLUE sub-cluster of P162	HSPB8			DIPK2A	Cluster C-379
BLUE sub-cluster of P162	IGDCC4			DLST	Cluster C-379
BLUE sub-cluster of P162	IL1R2			DPYD	Cluster C-379
BLUE sub-cluster of P162	INSL3			EDNRA	Cluster C-379
PINK sub-cluster of P162	IRAG1			EGFL6	Cluster C-379
GREY sub-cluster of P162	IVD			EGFR	Cluster C-379
GREEN sub-cluster of P162	KLHL31			EHD2	Cluster C-379
PURPLE sub-cluster of P162	KYAT3			EHHADH	BROWN sub-cluster of C89
PURPLE sub-cluster of P162	LASP1			ENDOD1	Cluster C-379
GREEN sub-cluster of P162	LDLR			ENSSSCG00000000659	Cluster C-379
BLUE sub-cluster of P162	LHCGR			ENSSSCG00000001441	Cluster C-379
BLUE sub-cluster of P162	LIPA			ENSSSCG00000002296	BROWN sub-cluster of C89
GREY sub-cluster of P162	M6PR			ENSSSCG00000003753	Cluster C-379
PURPLE sub-cluster of P162	MAL2			ENSSSCG00000003839	Cluster C-379
BLUE sub-cluster of P162	MAN1C1			ENSSSCG00000004024	Cluster C-379
PINK sub-cluster of P162	MCCC2			ENSSSCG00000004598	Cluster C-379
GREY sub-cluster of P162	ME1			ENSSSCG00000005216	Cluster C-379
PURPLE sub-cluster of P162	MGARP			ENSSSCG00000005481	Cluster C-379
BLUE sub-cluster of P162	MGST1			ENSSSCG00000005518	Cluster C-379
GREEN sub-cluster of P162	MOSPD1			ENSSSCG00000007745	Cluster C-379
PURPLE sub-cluster of P162	MPST			ENSSSCG00000009677	Cluster C-379
PURPLE sub-cluster of P162	NEU1			ENSSSCG00000012049	Cluster C-379
BLUE sub-cluster of P162	NIPAL1			ENSSSCG00000014097	Cluster C-379
GREY sub-cluster of P162	NPC1			ENSSSCG00000014540	Cluster C-379
GREY sub-cluster of P162	NQO1			ENSSSCG00000014812	Cluster C-379
PURPLE sub-cluster of P162	NR5A1			ENSSSCG00000020706	Cluster C-379
GREY sub-cluster of P162	NTRK1			ENSSSCG00000020871	BLUE sub-cluster of C89
GREEN sub-cluster of P162	OLFML2A			ENSSSCG00000020872	Cluster C-379
GREEN sub-cluster of P162	OXCT1			ENSSSCG00000021374	Cluster C-379
PURPLE sub-cluster of P162	PALMD			ENSSSCG00000021675	Cluster C-379
GREY sub-cluster of P162	PANK1			ENSSSCG00000021977	GREEN sub-cluster of C89
PURPLE sub-cluster of P162	PAPSS2			ENSSSCG00000022820	Cluster C-379
GREY sub-cluster of P162	PC			ENSSSCG00000024021	Cluster C-379
GREY sub-cluster of P162	PCBD1			ENSSSCG00000025969	Cluster C-379
PINK sub-cluster of P162	PGD			ENSSSCG00000026221	BLUE sub-cluster of C89
PURPLE sub-cluster of P162	PLA2G4A			ENSSSCG00000028092	BROWN sub-cluster of C89
BLUE sub-cluster of P162	PLCB1			SULT1C1	BLUE sub-cluster of C89
PINK sub-cluster of P162	POR			ENSSSCG00000028794	Cluster C-379
GREEN sub-cluster of P162	PPM1K			ENSSSCG00000029261	Cluster C-379
PURPLE sub-cluster of P162	PRDX2			ENSSSCG00000030901	Cluster C-379
GREY sub-cluster of P162	PRDX3			ENSSSCG00000031079	Cluster C-379
GREEN sub-cluster of P162	PRKAR2B			ENSSSCG00000031119	Cluster C-379
GREY sub-cluster of P162	PTGES3L			ENSSSCG00000031563	Cluster C-379
PURPLE sub-cluster of P162	PTGFRN			ENSSSCG00000031640	Cluster C-379
BLUE sub-cluster of P162	RDH12			ENSSSCG00000031830	Cluster C-379
GREY sub-cluster of P162	REXO2			ENSSSCG00000032317	Cluster C-379
PINK sub-cluster of P162	RNF128			ENSSSCG00000032556	Cluster C-379
PURPLE sub-cluster of P162	SCARB1			ENSSSCG00000033189	Cluster C-379
GREY sub-cluster of P162	SDR9C7			ENSSSCG00000033807	Cluster C-379
PURPLE sub-cluster of P162	SFXN1			ENSSSCG00000033883	Cluster C-379
PURPLE sub-cluster of P162	SH3BGRL2			ENSSSCG00000034338	Cluster C-379
GREEN sub-cluster of P162	SLC1A3			ENSSSCG00000034454	Cluster C-379
GREY sub-cluster of P162	SLC25A23			ENSSSCG00000034568	Cluster C-379
PINK sub-cluster of P162	SLC38A2			ENSSSCG00000035160	Cluster C-379
PINK sub-cluster of P162	SLC41A1			ENSSSCG00000035617	Cluster C-379
GREEN sub-cluster of P162	SLC7A11			ENSSSCG00000035736	Cluster C-379
PURPLE sub-cluster of P162	SNTB1			ENSSSCG00000036119	Cluster C-379
GREY sub-cluster of P162	SOAT1			ENSSSCG00000036622	Cluster C-379
GREEN sub-cluster of P162	SRD5A1			ENSSSCG00000036669	Cluster C-379
GREEN sub-cluster of P162	SRXN1			ENSSSCG00000037445	Cluster C-379
BLUE sub-cluster of P162	STAR			ENSSSCG00000039007	Cluster C-379
BLUE sub-cluster of P162	SULT2A1			ENSSSCG00000039071	Cluster C-379
PINK sub-cluster of P162	TGFBR3			ENSSSCG00000039587	Cluster C-379
BLUE sub-cluster of P162	TMEM100			ENSSSCG00000040843	PURPLE sub-cluster of C89
GREY sub-cluster of P162	TMEM38A			EPHX1	Cluster C-379
BLUE sub-cluster of P162	TMEM47			EZR	BROWN sub-cluster of C89
GREY sub-cluster of P162	TMEM68			F2RL2	Cluster C-379
GREY sub-cluster of P162	TMEM97			FAH	GREEN sub-cluster of C89
PURPLE sub-cluster of P162	TMLHE			FAM13A	Cluster C-379
PINK sub-cluster of P162	TNFAIP3			FAP	Cluster C-379
GREEN sub-cluster of P162	TRANK1			FARP1	Cluster C-379
GREEN sub-cluster of P162	TSC22D3			FBLN2	Cluster C-379
BLUE sub-cluster of P162	TST			FBP1	Cluster C-379
PINK sub-cluster of P162	UNC5CL			FBP2	PURPLE sub-cluster of C89
BLUE sub-cluster of P162	VCAM1			FDX1	GREEN sub-cluster of C89
BLUE sub-cluster of P162	VGLL3			FDXR	GREEN sub-cluster of C89
PURPLE sub-cluster of P162	XK			FOLR1	Cluster C-379
excluded of cluster P162	ABCB6			FRS2	Cluster C-379
excluded of cluster P162	ABCC3			FTL	Cluster C-379
excluded of cluster P162	ACAD10			FZD4	Cluster C-379
excluded of cluster P162	ACTG2			G6PD	Cluster C-379
excluded of cluster P162	ADAM32			GADD45G	Cluster C-379
excluded of cluster P162	ADAMTS18			GALM	Cluster C-379
excluded of cluster P162	ADAMTS4			GASK1B	Cluster C-379
excluded of cluster P162	ADGRE5			GCDH	Cluster C-379
excluded of cluster P162	ADGRF4			GFOD1	Cluster C-379
excluded of cluster P162	AEBP1			GPI	Cluster C-379
excluded of cluster P162	AK8			GPR182	Cluster C-379
excluded of cluster P162	AMDHD1			GPR35	Cluster C-379
excluded of cluster P162	ANKRD66			GPX3	Cluster C-379
excluded of cluster P162	ANXA2			GREB1L	Cluster C-379
excluded of cluster P162	APIP			GRK5	Cluster C-379
excluded of cluster P162	APOE			GRN	Cluster C-379
excluded of cluster P162	AQP3			GSDMB	Cluster C-379
excluded of cluster P162	ATF1			GSR	Cluster C-379
excluded of cluster P162	AVPI1			GSTA1	Cluster C-379
excluded of cluster P162	AVPR1A			GSTO1	Cluster C-379
excluded of cluster P162	BANK1			GSTZ1	Cluster C-379
excluded of cluster P162	BCAT2			GUSB	Cluster C-379
excluded of cluster P162	BLVRB			GYS1	Cluster C-379
excluded of cluster P162	BUB1			H1-3	Cluster C-379
excluded of cluster P162	C16orf87			HFE	PURPLE sub-cluster of C89
excluded of cluster P162	C1QTNF1			HMGCS1	Cluster C-379
excluded of cluster P162	C21orf62			HS3ST6	Cluster C-379
excluded of cluster P162	C5AR1			HSD11B2	BLUE sub-cluster of C89
excluded of cluster P162	CA10			HSD17B4	GREEN sub-cluster of C89
excluded of cluster P162	CCBE1			HSPB8	Cluster C-379
excluded of cluster P162	CCN5			IGDCC4	Cluster C-379
excluded of cluster P162	CD63			IGSF8	Cluster C-379
excluded of cluster P162	CD99L2			IL12RB1	Cluster C-379
excluded of cluster P162	CDC42EP1			IL1R1	Cluster C-379
excluded of cluster P162	CEBPB			IL1R2	PURPLE sub-cluster of C89
excluded of cluster P162	CEP43			INPP4A	Cluster C-379
excluded of cluster P162	CHAC1			INSL3	BLUE sub-cluster of C89
excluded of cluster P162	CHST8			INSR	Cluster C-379
excluded of cluster P162	CITED1			IRAG1	Cluster C-379
excluded of cluster P162	CLEC1A			ITGA5	Cluster C-379
excluded of cluster P162	CMBL			IVD	Cluster C-379
excluded of cluster P162	CNN3			JAK3	Cluster C-379
excluded of cluster P162	COMTD1			KANK2	Cluster C-379
excluded of cluster P162	CRH			KAT2B	Cluster C-379
excluded of cluster P162	CRIM1			KCNN2	Cluster C-379
excluded of cluster P162	CRYAB			KCNQ1	Cluster C-379
excluded of cluster P162	CSRP2			KLHL31	GREEN sub-cluster of C89
excluded of cluster P162	CTSA			KLK8	Cluster C-379
excluded of cluster P162	CTSB			KRT3	Cluster C-379
excluded of cluster P162	CTSD			KYAT3	Cluster C-379
excluded of cluster P162	CXCL12			LASP1	Cluster C-379
excluded of cluster P162	CYB561D2			LDHD	GREEN sub-cluster of C89
excluded of cluster P162	CYP2U1			LDLR	Cluster C-379
excluded of cluster P162	DAB2			LHCGR	BLUE sub-cluster of C89
excluded of cluster P162	DDAH2			LIPA	BLUE sub-cluster of C89
excluded of cluster P162	DDC			LIX1L	BROWN sub-cluster of C89
excluded of cluster P162	DGKB			LRP3	Cluster C-379
excluded of cluster P162	DHRS3			LY96	PURPLE sub-cluster of C89
excluded of cluster P162	DIPK2A			M6PR	Cluster C-379
excluded of cluster P162	EDARADD			MAG	Cluster C-379
excluded of cluster P162	EDNRA			MAL2	BROWN sub-cluster of C89
excluded of cluster P162	EGFL6			MAN1C1	BLUE sub-cluster of C89
excluded of cluster P162	EGFR			MAOB	BROWN sub-cluster of C89
excluded of cluster P162	EHD2			MAPK12	Cluster C-379
excluded of cluster P162	ENSSSCG00000000659			MBNL1	Cluster C-379
excluded of cluster P162	ENSSSCG00000001441			MCCC2	Cluster C-379
excluded of cluster P162	ENSSSCG00000002618			ME1	Cluster C-379
excluded of cluster P162	ENSSSCG00000003632			MGARP	Cluster C-379
excluded of cluster P162	ENSSSCG00000003753			MGST1	BLUE sub-cluster of C89
excluded of cluster P162	ENSSSCG00000003839			MMP19	Cluster C-379
excluded of cluster P162	ENSSSCG00000004024			MOCS1	Cluster C-379
excluded of cluster P162	ENSSSCG00000004598			MOSPD1	Cluster C-379
excluded of cluster P162	ENSSSCG00000005216			MPST	Cluster C-379
excluded of cluster P162	ENSSSCG00000006985			MRPS27	Cluster C-379
excluded of cluster P162	ENSSSCG00000007826			MSRB1	Cluster C-379
excluded of cluster P162	ENSSSCG00000009393			MSX1	Cluster C-379
excluded of cluster P162	ENSSSCG00000009543			MVB12A	Cluster C-379
excluded of cluster P162	ENSSSCG00000009677			NAGA	Cluster C-379
excluded of cluster P162	ENSSSCG00000014540			NDUFB11	Cluster C-379
excluded of cluster P162	ENSSSCG00000014812			NEU1	BLUE sub-cluster of C89
excluded of cluster P162	ENSSSCG00000015370			NFE2L1	Cluster C-379
excluded of cluster P162	ENSSSCG00000015547			NIPAL1	Cluster C-379
excluded of cluster P162	ENSSSCG00000016085			NKAIN2	PURPLE sub-cluster of C89
excluded of cluster P162	ENSSSCG00000016255			NPC1	Cluster C-379
excluded of cluster P162	ENSSSCG00000016650			NPR3	Cluster C-379
excluded of cluster P162	ENSSSCG00000020871			NQO1	Cluster C-379
excluded of cluster P162	ENSSSCG00000020872			NR1I3	Cluster C-379
excluded of cluster P162	ENSSSCG00000021374			NR4A1	Cluster C-379
excluded of cluster P162	ENSSSCG00000021675			NR5A1	Cluster C-379
excluded of cluster P162	ENSSSCG00000022820			NREP	BROWN sub-cluster of C89
excluded of cluster P162	ENSSSCG00000023500			OLFML2A	Cluster C-379
excluded of cluster P162	ENSSSCG00000024021			OSR2	Cluster C-379
excluded of cluster P162	ENSSSCG00000025969			OXCT1	GREEN sub-cluster of C89
excluded of cluster P162	ENSSSCG00000028632			P2RX7	Cluster C-379
excluded of cluster P162	ENSSSCG00000028794			PACSIN1	PURPLE sub-cluster of C89
excluded of cluster P162	ENSSSCG00000028913			PALMD	Cluster C-379
excluded of cluster P162	ENSSSCG00000030901			PANK1	Cluster C-379
excluded of cluster P162	ENSSSCG00000031119			PAPSS2	BLUE sub-cluster of C89
excluded of cluster P162	ENSSSCG00000031640			PARVA	Cluster C-379
excluded of cluster P162	ENSSSCG00000031803			PCBD1	Cluster C-379
excluded of cluster P162	ENSSSCG00000031830			PGAM1	Cluster C-379
excluded of cluster P162	ENSSSCG00000032065			PGD	Cluster C-379
excluded of cluster P162	ENSSSCG00000032317			PHLDB2	Cluster C-379
excluded of cluster P162	ENSSSCG00000032516			PHYHD1	Cluster C-379
excluded of cluster P162	ENSSSCG00000032525			PLA2G4A	GREEN sub-cluster of C89
excluded of cluster P162	ENSSSCG00000032676			PLCB1	BROWN sub-cluster of C89
excluded of cluster P162	ENSSSCG00000032730			PLGRKT	Cluster C-379
excluded of cluster P162	ENSSSCG00000032959			POR	PURPLE sub-cluster of C89
excluded of cluster P162	ENSSSCG00000032980			PPIB	Cluster C-379
excluded of cluster P162	ENSSSCG00000033807			PPIC	Cluster C-379
excluded of cluster P162	ENSSSCG00000033883			PPM1K	Cluster C-379
excluded of cluster P162	ENSSSCG00000034454			PPP1R1A	PURPLE sub-cluster of C89
excluded of cluster P162	ENSSSCG00000034568			PPP1R1B	Cluster C-379
excluded of cluster P162	ENSSSCG00000035160			PRDX2	GREEN sub-cluster of C89
excluded of cluster P162	ENSSSCG00000035617			PRDX3	BROWN sub-cluster of C89
excluded of cluster P162	ENSSSCG00000035736			PRKAR2B	GREEN sub-cluster of C89
excluded of cluster P162	ENSSSCG00000036034			PTGES3L	GREEN sub-cluster of C89
excluded of cluster P162	ENSSSCG00000036119			PTGFRN	Cluster C-379
excluded of cluster P162	ENSSSCG00000036445			RAB7B	Cluster C-379
excluded of cluster P162	ENSSSCG00000036622			RBPMS	Cluster C-379
excluded of cluster P162	ENSSSCG00000036669			RDH12	BLUE sub-cluster of C89
excluded of cluster P162	ENSSSCG00000037445			RDH16	Cluster C-379
excluded of cluster P162	ENSSSCG00000037685			RETSAT	Cluster C-379
excluded of cluster P162	ENSSSCG00000038771			REXO2	Cluster C-379
excluded of cluster P162	ENSSSCG00000038903			RFLNB	Cluster C-379
excluded of cluster P162	ENSSSCG00000038945			RGN	Cluster C-379
excluded of cluster P162	ENSSSCG00000039007			RHBDD2	Cluster C-379
excluded of cluster P162	ENSSSCG00000039071			RHBG	BLUE sub-cluster of C89
excluded of cluster P162	ENSSSCG00000039581			RIDA	Cluster C-379
excluded of cluster P162	ENSSSCG00000039587			RIPK3	Cluster C-379
excluded of cluster P162	ENSSSCG00000040019			RNASE4	Cluster C-379
excluded of cluster P162	EXOG			RNF128	BROWN sub-cluster of C89
excluded of cluster P162	EZR			RNF150	Cluster C-379
excluded of cluster P162	F2RL2			RPS4X	Cluster C-379
excluded of cluster P162	FAH			S100A14	Cluster C-379
excluded of cluster P162	FBLN2			SAT1	Cluster C-379
excluded of cluster P162	FBP1			SCARB1	GREEN sub-cluster of C89
excluded of cluster P162	FIBP			SDR9C7	Cluster C-379
excluded of cluster P162	FMO2			SELENBP1	GREEN sub-cluster of C89
excluded of cluster P162	FOLR1			SELENOM	Cluster C-379
excluded of cluster P162	FSD2			SELENOP	Cluster C-379
excluded of cluster P162	FTL			SEMA3G	Cluster C-379
excluded of cluster P162	G6PD			SERINC2	Cluster C-379
excluded of cluster P162	GADD45G			SERPINB8	Cluster C-379
excluded of cluster P162	GASK1B			SERPINH1	Cluster C-379
excluded of cluster P162	GCDH			SERTAD1	Cluster C-379
excluded of cluster P162	GJB3			SFXN1	Cluster C-379
excluded of cluster P162	GPANK1			SFXN3	GREEN sub-cluster of C89
excluded of cluster P162	GPI			SH3BGRL2	BROWN sub-cluster of C89
excluded of cluster P162	GPR182			SHISA8	Cluster C-379
excluded of cluster P162	GPR35			SHISAL1	Cluster C-379
excluded of cluster P162	GPX3			SHROOM1	Cluster C-379
excluded of cluster P162	GRN			SLC1A3	PURPLE sub-cluster of C89
excluded of cluster P162	GSDMB			SLC1A5	BROWN sub-cluster of C89
excluded of cluster P162	GSTA1			SLC22A15	Cluster C-379
excluded of cluster P162	GSTZ1			SLC25A23	Cluster C-379
excluded of cluster P162	GYS1			SLC25A28	Cluster C-379
excluded of cluster P162	H1-3			SLC25A34	Cluster C-379
excluded of cluster P162	HFE			SLC26A2	BROWN sub-cluster of C89
excluded of cluster P162	HSD11B2			SLC30A8	Cluster C-379
excluded of cluster P162	IGSF8			SLC38A2	Cluster C-379
excluded of cluster P162	IL12RB1			SLC41A1	Cluster C-379
excluded of cluster P162	IL1R1			SLC43A1	GREEN sub-cluster of C89
excluded of cluster P162	IL7R			SLC44A4	Cluster C-379
excluded of cluster P162	INPP4A			SLC7A11	Cluster C-379
excluded of cluster P162	INSR			SMAD9	PURPLE sub-cluster of C89
excluded of cluster P162	IQSEC3			SMOC1	Cluster C-379
excluded of cluster P162	ITGA5			SNTB1	BROWN sub-cluster of C89
excluded of cluster P162	JAK3			SOAT1	Cluster C-379
excluded of cluster P162	KANK2			SORCS2	Cluster C-379
excluded of cluster P162	KAT2B			SORD	Cluster C-379
excluded of cluster P162	KCNA2			SPSB2	Cluster C-379
excluded of cluster P162	KCNN2			SRD5A1	BROWN sub-cluster of C89
excluded of cluster P162	KCNQ1			SRXN1	Cluster C-379
excluded of cluster P162	KLK8			STAR	BLUE sub-cluster of C89
excluded of cluster P162	KRT3			STC1	Cluster C-379
excluded of cluster P162	LDHD			STEAP3	Cluster C-379
excluded of cluster P162	LIX1L			SULT2A1	BLUE sub-cluster of C89
excluded of cluster P162	LRP3			TCF15	Cluster C-379
excluded of cluster P162	LY96			TGFB3	Cluster C-379
excluded of cluster P162	LYSMD2			TGFBR3	Cluster C-379
excluded of cluster P162	MAG			TIMP2	Cluster C-379
excluded of cluster P162	MAGIX			TLR4	Cluster C-379
excluded of cluster P162	MAOB			TM4SF18	Cluster C-379
excluded of cluster P162	MAPK12			TMBIM6	Cluster C-379
excluded of cluster P162	MAPK13			TMEM100	Cluster C-379
excluded of cluster P162	MBNL1			TMEM143	Cluster C-379
excluded of cluster P162	MBOAT2			TMEM164	Cluster C-379
excluded of cluster P162	MMP19			TMEM176A	Cluster C-379
excluded of cluster P162	MOCS1			TMEM200A	Cluster C-379
excluded of cluster P162	MRPS27			TMEM205	Cluster C-379
excluded of cluster P162	MSRB1			TMEM38A	Cluster C-379
excluded of cluster P162	MSX1			TMEM47	BROWN sub-cluster of C89
excluded of cluster P162	MVB12A			TMEM54	Cluster C-379
excluded of cluster P162	NAAA			TMEM68	Cluster C-379
excluded of cluster P162	NAGA			TMEM97	Cluster C-379
excluded of cluster P162	NALCN			TMLHE	Cluster C-379
excluded of cluster P162	NDUFB11			TNFAIP3	Cluster C-379
excluded of cluster P162	NEDD4L			TNFRSF12A	Cluster C-379
excluded of cluster P162	NFE2L1			TPP1	Cluster C-379
excluded of cluster P162	NFKBIL1			TRANK1	Cluster C-379
excluded of cluster P162	NHLRC1			TRIM54	Cluster C-379
excluded of cluster P162	NKAIN2			TRNP1	Cluster C-379
excluded of cluster P162	NPR3			TRPV4	Cluster C-379
excluded of cluster P162	NR1I3			TSC22D3	Cluster C-379
excluded of cluster P162	NR4A1			TSPAN4	Cluster C-379
excluded of cluster P162	NREP			TST	Cluster C-379
excluded of cluster P162	OSR2			TXN	Cluster C-379
excluded of cluster P162	P2RX7			UNC5CL	Cluster C-379
excluded of cluster P162	PACSIN1			VCAM1	PURPLE sub-cluster of C89
excluded of cluster P162	PARVA			VEGFC	Cluster C-379
excluded of cluster P162	PDE7A			VGLL3	Cluster C-379
excluded of cluster P162	PGAM1			VIM	Cluster C-379
excluded of cluster P162	PHLDB2			XK	Cluster C-379
excluded of cluster P162	PHYHD1			ZBTB7C	Cluster C-379
excluded of cluster P162	PLEKHH2			ZFAND2B	Cluster C-379
excluded of cluster P162	PLGRKT			ZNF704	Cluster C-379
excluded of cluster P162	PPIB			ADAM32	excluded of cluster C379
excluded of cluster P162	PPIC			ADAMTS18	excluded of cluster C379
excluded of cluster P162	PPP1R1A			ADGRF4	excluded of cluster C379
excluded of cluster P162	PPP1R1B			AK8	excluded of cluster C379
excluded of cluster P162	PRELID3A			ATF1	excluded of cluster C379
excluded of cluster P162	processed_pseudogene_no_name			AVPR1A	excluded of cluster C379
excluded of cluster P162	PRRX2			BUB1	excluded of cluster C379
excluded of cluster P162	PSMA8			C16orf87	excluded of cluster C379
excluded of cluster P162	RAB11FIP4			C1QTNF1	excluded of cluster C379
excluded of cluster P162	RAB7B			C21orf62	excluded of cluster C379
excluded of cluster P162	RBPMS			C5AR1	excluded of cluster C379
excluded of cluster P162	RDH16			CA10	excluded of cluster C379
excluded of cluster P162	RELL2			CEP43	excluded of cluster C379
excluded of cluster P162	RENBP			CLEC1A	excluded of cluster C379
excluded of cluster P162	RETSAT			CRH	excluded of cluster C379
excluded of cluster P162	RFLNB			DDC	excluded of cluster C379
excluded of cluster P162	RGN			EDARADD	excluded of cluster C379
excluded of cluster P162	RHBDD2			ENSSSCG00000002618	excluded of cluster C379
excluded of cluster P162	RHBG			ENSSSCG00000003632	excluded of cluster C379
excluded of cluster P162	RIDA			ENSSSCG00000006985	excluded of cluster C379
excluded of cluster P162	RIPK3			ENSSSCG00000007826	excluded of cluster C379
excluded of cluster P162	RNASE4			ENSSSCG00000009393	excluded of cluster C379
excluded of cluster P162	RNF150			ENSSSCG00000009543	excluded of cluster C379
excluded of cluster P162	RPS4X			ENSSSCG00000015370	excluded of cluster C379
excluded of cluster P162	RTP1			ENSSSCG00000015547	excluded of cluster C379
excluded of cluster P162	S100A14			ENSSSCG00000016085	excluded of cluster C379
excluded of cluster P162	SAT1			ENSSSCG00000016255	excluded of cluster C379
excluded of cluster P162	SCARNA13			ENSSSCG00000016650	excluded of cluster C379
excluded of cluster P162	SELENBP1			ENSSSCG00000023500	excluded of cluster C379
excluded of cluster P162	SELENOM			ENSSSCG00000028632	excluded of cluster C379
excluded of cluster P162	SELENOP			ENSSSCG00000028913	excluded of cluster C379
excluded of cluster P162	SEMA3G			ENSSSCG00000031803	excluded of cluster C379
excluded of cluster P162	SERINC2			ENSSSCG00000032065	excluded of cluster C379
excluded of cluster P162	SERPINB8			ENSSSCG00000032516	excluded of cluster C379
excluded of cluster P162	SERPINH1			ENSSSCG00000032525	excluded of cluster C379
excluded of cluster P162	SERTAD1			ENSSSCG00000032676	excluded of cluster C379
excluded of cluster P162	SFXN3			ENSSSCG00000032730	excluded of cluster C379
excluded of cluster P162	SHISA8			ENSSSCG00000032959	excluded of cluster C379
excluded of cluster P162	SHISAL1			ENSSSCG00000032980	excluded of cluster C379
excluded of cluster P162	SHROOM1			ENSSSCG00000036034	excluded of cluster C379
excluded of cluster P162	SLC1A5			ENSSSCG00000036445	excluded of cluster C379
excluded of cluster P162	SLC22A15			ENSSSCG00000037685	excluded of cluster C379
excluded of cluster P162	SLC25A28			ENSSSCG00000038771	excluded of cluster C379
excluded of cluster P162	SLC25A34			ENSSSCG00000038903	excluded of cluster C379
excluded of cluster P162	SLC26A2			ENSSSCG00000038945	excluded of cluster C379
excluded of cluster P162	SLC30A8			ENSSSCG00000039581	excluded of cluster C379
excluded of cluster P162	SLC43A1			ENSSSCG00000040019	excluded of cluster C379
excluded of cluster P162	SLC44A4			EXOG	excluded of cluster C379
excluded of cluster P162	SMAD9			FIBP	excluded of cluster C379
excluded of cluster P162	SMOC1			FMO2	excluded of cluster C379
excluded of cluster P162	SORCS2			FSD2	excluded of cluster C379
excluded of cluster P162	SORD			GJB3	excluded of cluster C379
excluded of cluster P162	SPON2			GPANK1	excluded of cluster C379
excluded of cluster P162	SPSB2			HPD	excluded of cluster C379
excluded of cluster P162	STC1			IL7R	excluded of cluster C379
excluded of cluster P162	STEAP3			IQSEC3	excluded of cluster C379
excluded of cluster P162	SULT1A3			KCNA2	excluded of cluster C379
excluded of cluster P162	SYNPR			LYSMD2	excluded of cluster C379
excluded of cluster P162	TCF15			MAGIX	excluded of cluster C379
excluded of cluster P162	TCTE3			MAPK13	excluded of cluster C379
excluded of cluster P162	TGFB3			MBOAT2	excluded of cluster C379
excluded of cluster P162	TIMP2			NAAA	excluded of cluster C379
excluded of cluster P162	TLR4			NALCN	excluded of cluster C379
excluded of cluster P162	TLR6			NEDD4L	excluded of cluster C379
excluded of cluster P162	TM4SF1			NFKBIL1	excluded of cluster C379
excluded of cluster P162	TM4SF18			NHLRC1	excluded of cluster C379
excluded of cluster P162	TMBIM6			NTRK1	excluded of cluster C379
excluded of cluster P162	TMEM143			PC	excluded of cluster C379
excluded of cluster P162	TMEM164			PDE7A	excluded of cluster C379
excluded of cluster P162	TMEM176A			PLEKHH2	excluded of cluster C379
excluded of cluster P162	TMEM200A			PRELID3A	excluded of cluster C379
excluded of cluster P162	TMEM205			processed_pseudogene_no_name	excluded of cluster C379
excluded of cluster P162	TMEM45A			PRRX2	excluded of cluster C379
excluded of cluster P162	TMEM54			PSMA8	excluded of cluster C379
excluded of cluster P162	TMEM82			RAB11FIP4	excluded of cluster C379
excluded of cluster P162	TNFRSF12A			RELL2	excluded of cluster C379
excluded of cluster P162	TPP1			RENBP	excluded of cluster C379
excluded of cluster P162	TRIM54			RTP1	excluded of cluster C379
excluded of cluster P162	TRNP1			SCARNA13	excluded of cluster C379
excluded of cluster P162	TRPV4			SPON2	excluded of cluster C379
excluded of cluster P162	TSPAN4			SULT1A3	excluded of cluster C379
excluded of cluster P162	TXN			SYNPR	excluded of cluster C379
excluded of cluster P162	UBE2D2			TCTE3	excluded of cluster C379
excluded of cluster P162	VEGFC			TLR6	excluded of cluster C379
excluded of cluster P162	VIM			TM4SF1	excluded of cluster C379
excluded of cluster P162	ZBTB7C			TMEM45A	excluded of cluster C379
excluded of cluster P162	ZFAND2B			TMEM82	excluded of cluster C379
excluded of cluster P162	ZGLP1			UBE2D2	excluded of cluster C379
excluded of cluster P162	ZIC3			ZGLP1	excluded of cluster C379
excluded of cluster P162	ZNF704			ZIC3	excluded of cluster C379

## Sheet: Table S4
		list P68	CYP11-cluster-P469		CYP11-cluster-C469	list PLW105
		on list P68	BLUE sub-cluster of P162	A2M	BLUE sub-cluster of C89	on list PLW105
			excluded of cluster P162	ABCB6	PURPLE sub-cluster of C89						ADAM32
			excluded of cluster P162	ABCC3	Cluster C-379						ADAMTS18
			excluded of cluster P162	ACAD10	Cluster C-379						ADGRF4
		on list P68	BLUE sub-cluster of P162	ACADL	Cluster C-379						AK8
		on list P68	BLUE sub-cluster of P162	ACSF2	BLUE sub-cluster of C89	on list PLW105					ATF1
		on list P68	PURPLE sub-cluster of P162	ACSS2	Cluster C-379						AVPR1A
			excluded of cluster P162	ACTG2	Cluster C-379						BUB1
			excluded of cluster P162	ADAMTS4	Cluster C-379						C16orf87
			excluded of cluster P162	ADGRE5	Cluster C-379						C1QTNF1
			excluded of cluster P162	AEBP1	Cluster C-379						C21orf62
		on list P68	BLUE sub-cluster of P162	AGT	BLUE sub-cluster of C89	on list PLW105					C5AR1
		on list P68	GREEN sub-cluster of P162	AKR1C2	PURPLE sub-cluster of C89	on list PLW105					CA10
			GREEN sub-cluster of P162	ALAS1	Cluster C-379	on list PLW105					CEP43
			GREEN sub-cluster of P162	ALDH1B1	Cluster C-379						CLEC1A
			PURPLE sub-cluster of P162	ALDH3A2	GREEN sub-cluster of C89	on list PLW105					CRH
			excluded of cluster P162	AMDHD1	Cluster C-379						DDC
			PURPLE sub-cluster of P162	AMPD3	PURPLE sub-cluster of C89						EDARADD
			excluded of cluster P162	ANKRD66	Cluster C-379						ENSSSCG00000002618
			excluded of cluster P162	ANXA2	Cluster C-379						ENSSSCG00000003632
			PINK sub-cluster of P162	ANXA6	BROWN sub-cluster of C89	on list PLW105					ENSSSCG00000006985
			excluded of cluster P162	APIP	Cluster C-379						ENSSSCG00000007826
			excluded of cluster P162	APOE	PURPLE sub-cluster of C89	on list PLW105					ENSSSCG00000009393
			excluded of cluster P162	AQP3	Cluster C-379						ENSSSCG00000009543
			PURPLE sub-cluster of P162	ARAF	Cluster C-379						ENSSSCG00000015370
			PINK sub-cluster of P162	ARHGAP18	Cluster C-379						ENSSSCG00000015547
			PINK sub-cluster of P162	ARSL	BLUE sub-cluster of C89	on list PLW105					ENSSSCG00000016085
		on list P68	GREY sub-cluster of P162	AS3MT	GREEN sub-cluster of C89	on list PLW105					ENSSSCG00000016255
			PURPLE sub-cluster of P162	ATF3	Cluster C-379						ENSSSCG00000016650
		on list P68	BLUE sub-cluster of P162	ATG4A	BROWN sub-cluster of C89	on list PLW105					ENSSSCG00000023500
			excluded of cluster P162	AVPI1	Cluster C-379						ENSSSCG00000028632
			excluded of cluster P162	BANK1	PURPLE sub-cluster of C89						ENSSSCG00000028913
			excluded of cluster P162	BCAT2	Cluster C-379						ENSSSCG00000031803
		on list P68	BLUE sub-cluster of P162	BCKDHB	GREEN sub-cluster of C89	on list PLW105					ENSSSCG00000032065
		on list P68	GREY sub-cluster of P162	BLVRA	Cluster C-379						ENSSSCG00000032516
			excluded of cluster P162	BLVRB	GREEN sub-cluster of C89	on list PLW105					ENSSSCG00000032525
			PINK sub-cluster of P162	BMP1	Cluster C-379						ENSSSCG00000032676
			GREY sub-cluster of P162	C1orf116	Cluster C-379						ENSSSCG00000032730
			GREY sub-cluster of P162	C9	Cluster C-379						ENSSSCG00000032959
			GREY sub-cluster of P162	CARNS1	Cluster C-379						ENSSSCG00000032980
			PURPLE sub-cluster of P162	CAT	Cluster C-379						ENSSSCG00000036034
			excluded of cluster P162	CCBE1	Cluster C-379						ENSSSCG00000036445
			excluded of cluster P162	CCN5	Cluster C-379						ENSSSCG00000037685
			PURPLE sub-cluster of P162	CD151	Cluster C-379	on list PLW105					ENSSSCG00000038771
			excluded of cluster P162	CD63	Cluster C-379	on list PLW105					ENSSSCG00000038903
			excluded of cluster P162	CD99L2	Cluster C-379						ENSSSCG00000038945
			excluded of cluster P162	CDC42EP1	Cluster C-379						ENSSSCG00000039581
			excluded of cluster P162	CEBPB	Cluster C-379						ENSSSCG00000040019
			PINK sub-cluster of P162	CERS2	Cluster C-379						EXOG
			excluded of cluster P162	CHAC1	Cluster C-379						FIBP
		on list P68	excluded of cluster P162	CHST8	BLUE sub-cluster of C89	on list PLW105					FMO2
			excluded of cluster P162	CITED1	Cluster C-379	on list PLW105					FSD2
		on list P68	BLUE sub-cluster of P162	CLIC5	BLUE sub-cluster of C89	on list PLW105					GJB3
			excluded of cluster P162	CMBL	Cluster C-379						GPANK1
			excluded of cluster P162	CNN3	Cluster C-379						IL7R
			GREY sub-cluster of P162	COBLL1	GREEN sub-cluster of C89						IQSEC3
			PINK sub-cluster of P162	COL14A1	Cluster C-379						KCNA2
			excluded of cluster P162	COMTD1	Cluster C-379						LYSMD2
			GREY sub-cluster of P162	CORO2B	Cluster C-379						MAGIX
		on list P68		COX15							MAPK13
		on list P68		CPQ							MBOAT2
			GREEN sub-cluster of P162	CREG1	Cluster C-379						NAAA
			excluded of cluster P162	CRIM1	Cluster C-379						NALCN
		on list P68	PURPLE sub-cluster of P162	CROT	Cluster C-379						NEDD4L
			excluded of cluster P162	CRYAB	Cluster C-379						NFKBIL1
			excluded of cluster P162	CSRP2	Cluster C-379						NHLRC1
			excluded of cluster P162	CTSA	Cluster C-379						PDE7A
			excluded of cluster P162	CTSB	Cluster C-379						PLEKHH2
		on list P68	PURPLE sub-cluster of P162	CTSC	BLUE sub-cluster of C89	on list PLW105					PRELID3A
			excluded of cluster P162	CTSD	Cluster C-379	on list PLW105					processed_pseudogene_no_name
			excluded of cluster P162	CXCL12	Cluster C-379						PRRX2
			excluded of cluster P162	CYB561D2	Cluster C-379						PSMA8
		on list P68	PURPLE sub-cluster of P162	CYB5A	BROWN sub-cluster of C89	on list PLW105					RAB11FIP4
			BLUE sub-cluster of P162	CYB5R3	GREEN sub-cluster of C89	on list PLW105					RELL2
		on list P68	BLUE sub-cluster of P162	CYP11A1	BLUE sub-cluster of C89	on list PLW105					RENBP
		on list P68	BLUE sub-cluster of P162	CYP17A1	BLUE sub-cluster of C89	on list PLW105					RTP1
			BLUE sub-cluster of P162	CYP19A1	BLUE sub-cluster of C89	on list PLW105					SCARNA13
			PURPLE sub-cluster of P162	CYP1B1	BROWN sub-cluster of C89	on list PLW105					SPON2
			excluded of cluster P162	CYP2U1	PURPLE sub-cluster of C89						SULT1A3
			BLUE sub-cluster of P162	CYP4B1	BLUE sub-cluster of C89	on list PLW105					SYNPR
			excluded of cluster P162	DAB2	Cluster C-379						TCTE3
			excluded of cluster P162	DDAH2	Cluster C-379						TLR6
			PINK sub-cluster of P162	DDX56	Cluster C-379	on list PLW105					TM4SF1
			excluded of cluster P162	DGKB	Cluster C-379						TMEM45A
		on list P68	BLUE sub-cluster of P162	DHCR24	GREEN sub-cluster of C89	on list PLW105					TMEM82
			excluded of cluster P162	DHRS3	Cluster C-379						UBE2D2
		on list P68	BLUE sub-cluster of P162	DHRS4	BLUE sub-cluster of C89	on list PLW105					ZGLP1
			excluded of cluster P162	DIPK2A	Cluster C-379						ZIC3
			GREY sub-cluster of P162	DLST	Cluster C-379
			PURPLE sub-cluster of P162	DPYD	Cluster C-379
			excluded of cluster P162	EDNRA	Cluster C-379
			excluded of cluster P162	EGFL6	Cluster C-379
			excluded of cluster P162	EGFR	Cluster C-379
			excluded of cluster P162	EHD2	Cluster C-379
		on list P68	PURPLE sub-cluster of P162	EHHADH	BROWN sub-cluster of C89	on list PLW105
			PURPLE sub-cluster of P162	ENDOD1	Cluster C-379
			excluded of cluster P162	ENSSSCG00000000659	Cluster C-379
			excluded of cluster P162	ENSSSCG00000001441	Cluster C-379
		on list P68	BLUE sub-cluster of P162	ENSSSCG00000002296	BROWN sub-cluster of C89	on list PLW105
			excluded of cluster P162	ENSSSCG00000003753	Cluster C-379
			excluded of cluster P162	ENSSSCG00000003839	Cluster C-379
			excluded of cluster P162	ENSSSCG00000004024	Cluster C-379
			excluded of cluster P162	ENSSSCG00000004598	Cluster C-379
			excluded of cluster P162	ENSSSCG00000005216	Cluster C-379
			GREEN sub-cluster of P162	ENSSSCG00000005481	Cluster C-379	on list PLW105
		on list P68	PINK sub-cluster of P162	ENSSSCG00000005518	Cluster C-379
			GREY sub-cluster of P162	ENSSSCG00000007745	Cluster C-379
			excluded of cluster P162	ENSSSCG00000009677	Cluster C-379
			GREY sub-cluster of P162	ENSSSCG00000012049	Cluster C-379
			PINK sub-cluster of P162	ENSSSCG00000014097	Cluster C-379
			excluded of cluster P162	ENSSSCG00000014540	Cluster C-379
			excluded of cluster P162	ENSSSCG00000014812	Cluster C-379
		on list P68	BLUE sub-cluster of P162	ENSSSCG00000020706	Cluster C-379	on list PLW105
			excluded of cluster P162	ENSSSCG00000020871	BLUE sub-cluster of C89	on list PLW105
			excluded of cluster P162	ENSSSCG00000020872	Cluster C-379
			excluded of cluster P162	ENSSSCG00000021374	Cluster C-379	on list PLW105
			excluded of cluster P162	ENSSSCG00000021675	Cluster C-379
			GREY sub-cluster of P162	ENSSSCG00000021977	GREEN sub-cluster of C89	on list PLW105
			excluded of cluster P162	ENSSSCG00000022820	Cluster C-379	on list PLW105
			excluded of cluster P162	ENSSSCG00000024021	Cluster C-379
			excluded of cluster P162	ENSSSCG00000025969	Cluster C-379
		on list P68	BLUE sub-cluster of P162	ENSSSCG00000026221	BLUE sub-cluster of C89	on list PLW105
		on list P68	PURPLE sub-cluster of P162	ENSSSCG00000028092	BROWN sub-cluster of C89	on list PLW105
		on list P68	BLUE sub-cluster of P162	SULT1C1	BLUE sub-cluster of C89	on list PLW105
			excluded of cluster P162	ENSSSCG00000028794	Cluster C-379
			GREEN sub-cluster of P162	ENSSSCG00000029261	Cluster C-379
			excluded of cluster P162	ENSSSCG00000030901	Cluster C-379
			PURPLE sub-cluster of P162	ENSSSCG00000031079	Cluster C-379
			excluded of cluster P162	ENSSSCG00000031119	Cluster C-379
			GREEN sub-cluster of P162	ENSSSCG00000031563	Cluster C-379	on list PLW105
			excluded of cluster P162	ENSSSCG00000031640	Cluster C-379
			excluded of cluster P162	ENSSSCG00000031830	Cluster C-379
			excluded of cluster P162	ENSSSCG00000032317	Cluster C-379
			PINK sub-cluster of P162	ENSSSCG00000032556	Cluster C-379
		on list P68	PURPLE sub-cluster of P162	ENSSSCG00000033189	Cluster C-379	on list PLW105
			excluded of cluster P162	ENSSSCG00000033807	Cluster C-379
			excluded of cluster P162	ENSSSCG00000033883	Cluster C-379
			GREY sub-cluster of P162	ENSSSCG00000034338	Cluster C-379
			excluded of cluster P162	ENSSSCG00000034454	Cluster C-379
			excluded of cluster P162	ENSSSCG00000034568	Cluster C-379
			excluded of cluster P162	ENSSSCG00000035160	Cluster C-379
			excluded of cluster P162	ENSSSCG00000035617	Cluster C-379
			excluded of cluster P162	ENSSSCG00000035736	Cluster C-379
			excluded of cluster P162	ENSSSCG00000036119	Cluster C-379
			excluded of cluster P162	ENSSSCG00000036622	Cluster C-379
			excluded of cluster P162	ENSSSCG00000036669	Cluster C-379
			excluded of cluster P162	ENSSSCG00000037445	Cluster C-379
			excluded of cluster P162	ENSSSCG00000039007	Cluster C-379
			excluded of cluster P162	ENSSSCG00000039071	Cluster C-379
			excluded of cluster P162	ENSSSCG00000039587	Cluster C-379
		on list P68	BLUE sub-cluster of P162	ENSSSCG00000040843	PURPLE sub-cluster of C89	on list PLW105
			GREY sub-cluster of P162	EPHX1	Cluster C-379
			excluded of cluster P162	EZR	BROWN sub-cluster of C89
			excluded of cluster P162	F2RL2	Cluster C-379
			excluded of cluster P162	FAH	GREEN sub-cluster of C89	on list PLW105
		on list P68	PURPLE sub-cluster of P162	FAM13A	Cluster C-379	on list PLW105
		on list P68	PINK sub-cluster of P162	FAP	Cluster C-379	on list PLW105
			GREY sub-cluster of P162	FARP1	Cluster C-379
			excluded of cluster P162	FBLN2	Cluster C-379
			excluded of cluster P162	FBP1	Cluster C-379
			GREY sub-cluster of P162	FBP2	PURPLE sub-cluster of C89	on list PLW105
		on list P68	BLUE sub-cluster of P162	FDX1	GREEN sub-cluster of C89	on list PLW105
		on list P68	GREY sub-cluster of P162	FDXR	GREEN sub-cluster of C89	on list PLW105
			excluded of cluster P162	FOLR1	Cluster C-379
			GREEN sub-cluster of P162	FRS2	Cluster C-379	on list PLW105
			excluded of cluster P162	FTL	Cluster C-379	on list PLW105
			PINK sub-cluster of P162	FZD4	Cluster C-379
			excluded of cluster P162	G6PD	Cluster C-379
			excluded of cluster P162	GADD45G	Cluster C-379
			PURPLE sub-cluster of P162	GALM	Cluster C-379
			excluded of cluster P162	GASK1B	Cluster C-379
			excluded of cluster P162	GCDH	Cluster C-379
			GREEN sub-cluster of P162	GFOD1	Cluster C-379
			excluded of cluster P162	GPI	Cluster C-379
			excluded of cluster P162	GPR182	Cluster C-379
			excluded of cluster P162	GPR35	Cluster C-379
			excluded of cluster P162	GPX3	Cluster C-379
			GREEN sub-cluster of P162	GREB1L	Cluster C-379
			PINK sub-cluster of P162	GRK5	Cluster C-379
			excluded of cluster P162	GRN	Cluster C-379
			excluded of cluster P162	GSDMB	Cluster C-379
			PINK sub-cluster of P162	GSR	Cluster C-379
			excluded of cluster P162	GSTA1	Cluster C-379
			PURPLE sub-cluster of P162	GSTO1	Cluster C-379	on list PLW105
			excluded of cluster P162	GSTZ1	Cluster C-379
		on list P68	PURPLE sub-cluster of P162	GUSB	Cluster C-379
			excluded of cluster P162	GYS1	Cluster C-379
			excluded of cluster P162	H1-3	Cluster C-379
		on list P68		HADHB
			excluded of cluster P162	HFE	PURPLE sub-cluster of C89	on list PLW105
			GREEN sub-cluster of P162	HMGCS1	Cluster C-379
			PINK sub-cluster of P162	HS3ST6	Cluster C-379
			excluded of cluster P162	HSD11B2	BLUE sub-cluster of C89	on list PLW105
		on list P68	PURPLE sub-cluster of P162	HSD17B4	GREEN sub-cluster of C89	on list PLW105
		on list P68	BLUE sub-cluster of P162	HSPB8	Cluster C-379	on list PLW105
		on list P68	BLUE sub-cluster of P162	IGDCC4	Cluster C-379	on list PLW105
			excluded of cluster P162	IGSF8	Cluster C-379
			excluded of cluster P162	IL12RB1	Cluster C-379
			excluded of cluster P162	IL1R1	Cluster C-379
			BLUE sub-cluster of P162	IL1R2	PURPLE sub-cluster of C89	on list PLW105
			excluded of cluster P162	INPP4A	Cluster C-379
		on list P68	BLUE sub-cluster of P162	INSL3	BLUE sub-cluster of C89	on list PLW105
			excluded of cluster P162	INSR	Cluster C-379
			PINK sub-cluster of P162	IRAG1	Cluster C-379
			excluded of cluster P162	ITGA5	Cluster C-379
		on list P68		ITGAV
			GREY sub-cluster of P162	IVD	Cluster C-379
			excluded of cluster P162	JAK3	Cluster C-379	on list PLW105
			excluded of cluster P162	KANK2	Cluster C-379
			excluded of cluster P162	KAT2B	Cluster C-379
			excluded of cluster P162	KCNN2	Cluster C-379
			excluded of cluster P162	KCNQ1	Cluster C-379	on list PLW105
			GREEN sub-cluster of P162	KLHL31	GREEN sub-cluster of C89
			excluded of cluster P162	KLK8	Cluster C-379
			excluded of cluster P162	KRT3	Cluster C-379
		on list P68	PURPLE sub-cluster of P162	KYAT3	Cluster C-379	on list PLW105
			PURPLE sub-cluster of P162	LASP1	Cluster C-379
			excluded of cluster P162	LDHD	GREEN sub-cluster of C89	on list PLW105
			GREEN sub-cluster of P162	LDLR	Cluster C-379
		on list P68	BLUE sub-cluster of P162	LHCGR	BLUE sub-cluster of C89	on list PLW105
		on list P68	BLUE sub-cluster of P162	LIPA	BLUE sub-cluster of C89	on list PLW105
			excluded of cluster P162	LIX1L	BROWN sub-cluster of C89
			excluded of cluster P162	LRP3	Cluster C-379
			excluded of cluster P162	LY96	PURPLE sub-cluster of C89
			GREY sub-cluster of P162	M6PR	Cluster C-379
			excluded of cluster P162	MAG	Cluster C-379
		on list P68	PURPLE sub-cluster of P162	MAL2	BROWN sub-cluster of C89
		on list P68	BLUE sub-cluster of P162	MAN1C1	BLUE sub-cluster of C89	on list PLW105
			excluded of cluster P162	MAOB	BROWN sub-cluster of C89	on list PLW105
			excluded of cluster P162	MAPK12	Cluster C-379
			excluded of cluster P162	MBNL1	Cluster C-379
			PINK sub-cluster of P162	MCCC2	Cluster C-379
		on list P68	GREY sub-cluster of P162	ME1	Cluster C-379
			PURPLE sub-cluster of P162	MGARP	Cluster C-379
		on list P68	BLUE sub-cluster of P162	MGST1	BLUE sub-cluster of C89	on list PLW105
		on list P68		MME
			excluded of cluster P162	MMP19	Cluster C-379	on list PLW105
			excluded of cluster P162	MOCS1	Cluster C-379
			GREEN sub-cluster of P162	MOSPD1	Cluster C-379
			PURPLE sub-cluster of P162	MPST	Cluster C-379
			excluded of cluster P162	MRPS27	Cluster C-379
		on list P68		MSMO1
			excluded of cluster P162	MSRB1	Cluster C-379
			excluded of cluster P162	MSX1	Cluster C-379
			excluded of cluster P162	MVB12A	Cluster C-379
			excluded of cluster P162	NAGA	Cluster C-379
			excluded of cluster P162	NDUFB11	Cluster C-379
			PURPLE sub-cluster of P162	NEU1	BLUE sub-cluster of C89	on list PLW105
			excluded of cluster P162	NFE2L1	Cluster C-379
			BLUE sub-cluster of P162	NIPAL1	Cluster C-379
			excluded of cluster P162	NKAIN2	PURPLE sub-cluster of C89
			GREY sub-cluster of P162	NPC1	Cluster C-379
			excluded of cluster P162	NPR3	Cluster C-379
			GREY sub-cluster of P162	NQO1	Cluster C-379
			excluded of cluster P162	NR1I3	Cluster C-379
			excluded of cluster P162	NR4A1	Cluster C-379
			PURPLE sub-cluster of P162	NR5A1	Cluster C-379
			excluded of cluster P162	NREP	BROWN sub-cluster of C89	on list PLW105
			GREEN sub-cluster of P162	OLFML2A	Cluster C-379
			excluded of cluster P162	OSR2	Cluster C-379
			GREEN sub-cluster of P162	OXCT1	GREEN sub-cluster of C89	on list PLW105
			excluded of cluster P162	P2RX7	Cluster C-379
			excluded of cluster P162	PACSIN1	PURPLE sub-cluster of C89
			PURPLE sub-cluster of P162	PALMD	Cluster C-379
		on list P68	GREY sub-cluster of P162	PANK1	Cluster C-379	on list PLW105
		on list P68	PURPLE sub-cluster of P162	PAPSS2	BLUE sub-cluster of C89	on list PLW105
			excluded of cluster P162	PARVA	Cluster C-379
		on list P68	GREY sub-cluster of P162	PCBD1	Cluster C-379
			excluded of cluster P162	PGAM1	Cluster C-379
			PINK sub-cluster of P162	PGD	Cluster C-379
			excluded of cluster P162	PHLDB2	Cluster C-379
			excluded of cluster P162	PHYHD1	Cluster C-379
		on list P68		PIR
			PURPLE sub-cluster of P162	PLA2G4A	GREEN sub-cluster of C89	on list PLW105
			BLUE sub-cluster of P162	PLCB1	BROWN sub-cluster of C89
			excluded of cluster P162	PLGRKT	Cluster C-379
			PINK sub-cluster of P162	POR	PURPLE sub-cluster of C89	on list PLW105
			excluded of cluster P162	PPIB	Cluster C-379
			excluded of cluster P162	PPIC	Cluster C-379
			GREEN sub-cluster of P162	PPM1K	Cluster C-379
			excluded of cluster P162	PPP1R1A	PURPLE sub-cluster of C89
			excluded of cluster P162	PPP1R1B	Cluster C-379
		on list P68	PURPLE sub-cluster of P162	PRDX2	GREEN sub-cluster of C89	on list PLW105
		on list P68	GREY sub-cluster of P162	PRDX3	BROWN sub-cluster of C89	on list PLW105
			GREEN sub-cluster of P162	PRKAR2B	GREEN sub-cluster of C89
			GREY sub-cluster of P162	PTGES3L	GREEN sub-cluster of C89
		on list P68	PURPLE sub-cluster of P162	PTGFRN	Cluster C-379
			excluded of cluster P162	RAB7B	Cluster C-379
			excluded of cluster P162	RBPMS	Cluster C-379
		on list P68	BLUE sub-cluster of P162	RDH12	BLUE sub-cluster of C89	on list PLW105
			excluded of cluster P162	RDH16	Cluster C-379
			excluded of cluster P162	RETSAT	Cluster C-379
			GREY sub-cluster of P162	REXO2	Cluster C-379	on list PLW105
			excluded of cluster P162	RFLNB	Cluster C-379
			excluded of cluster P162	RGN	Cluster C-379	on list PLW105
			excluded of cluster P162	RHBDD2	Cluster C-379	on list PLW105
			excluded of cluster P162	RHBG	BLUE sub-cluster of C89	on list PLW105
			excluded of cluster P162	RIDA	Cluster C-379
			excluded of cluster P162	RIPK3	Cluster C-379
			excluded of cluster P162	RNASE4	Cluster C-379
		on list P68	PINK sub-cluster of P162	RNF128	BROWN sub-cluster of C89	on list PLW105
			excluded of cluster P162	RNF150	Cluster C-379
			excluded of cluster P162	RPS4X	Cluster C-379
			excluded of cluster P162	S100A14	Cluster C-379
			excluded of cluster P162	SAT1	Cluster C-379	on list PLW105
		on list P68		SC5D
		on list P68	PURPLE sub-cluster of P162	SCARB1	GREEN sub-cluster of C89	on list PLW105
			GREY sub-cluster of P162	SDR9C7	Cluster C-379
			excluded of cluster P162	SELENBP1	GREEN sub-cluster of C89	on list PLW105
			excluded of cluster P162	SELENOM	Cluster C-379
			excluded of cluster P162	SELENOP	Cluster C-379
			excluded of cluster P162	SEMA3G	Cluster C-379
			excluded of cluster P162	SERINC2	Cluster C-379
			excluded of cluster P162	SERPINB8	Cluster C-379
			excluded of cluster P162	SERPINH1	Cluster C-379
			excluded of cluster P162	SERTAD1	Cluster C-379
		on list P68	PURPLE sub-cluster of P162	SFXN1	Cluster C-379
			excluded of cluster P162	SFXN3	GREEN sub-cluster of C89
			PURPLE sub-cluster of P162	SH3BGRL2	BROWN sub-cluster of C89
			excluded of cluster P162	SHISA8	Cluster C-379
			excluded of cluster P162	SHISAL1	Cluster C-379
			excluded of cluster P162	SHROOM1	Cluster C-379
			GREEN sub-cluster of P162	SLC1A3	PURPLE sub-cluster of C89
			excluded of cluster P162	SLC1A5	BROWN sub-cluster of C89	on list PLW105
			excluded of cluster P162	SLC22A15	Cluster C-379
			GREY sub-cluster of P162	SLC25A23	Cluster C-379	on list PLW105
			excluded of cluster P162	SLC25A28	Cluster C-379
			excluded of cluster P162	SLC25A34	Cluster C-379
			excluded of cluster P162	SLC26A2	BROWN sub-cluster of C89	on list PLW105
			excluded of cluster P162	SLC30A8	Cluster C-379	on list PLW105
		on list P68	PINK sub-cluster of P162	SLC38A2	Cluster C-379
			PINK sub-cluster of P162	SLC41A1	Cluster C-379
			excluded of cluster P162	SLC43A1	GREEN sub-cluster of C89
			excluded of cluster P162	SLC44A4	Cluster C-379	on list PLW105
		on list P68	GREEN sub-cluster of P162	SLC7A11	Cluster C-379
			excluded of cluster P162	SMAD9	PURPLE sub-cluster of C89
			excluded of cluster P162	SMOC1	Cluster C-379
			PURPLE sub-cluster of P162	SNTB1	BROWN sub-cluster of C89
			GREY sub-cluster of P162	SOAT1	Cluster C-379
			excluded of cluster P162	SORCS2	Cluster C-379
			excluded of cluster P162	SORD	Cluster C-379
			excluded of cluster P162	SPSB2	Cluster C-379
			GREEN sub-cluster of P162	SRD5A1	BROWN sub-cluster of C89	on list PLW105
			GREEN sub-cluster of P162	SRXN1	Cluster C-379
		on list P68	BLUE sub-cluster of P162	STAR	BLUE sub-cluster of C89	on list PLW105
			excluded of cluster P162	STC1	Cluster C-379
			excluded of cluster P162	STEAP3	Cluster C-379
		on list P68	BLUE sub-cluster of P162	SULT2A1	BLUE sub-cluster of C89	on list PLW105
			excluded of cluster P162	TCF15	Cluster C-379
			excluded of cluster P162	TGFB3	Cluster C-379
			PINK sub-cluster of P162	TGFBR3	Cluster C-379
			excluded of cluster P162	TIMP2	Cluster C-379
			excluded of cluster P162	TLR4	Cluster C-379
			excluded of cluster P162	TM4SF18	Cluster C-379
			excluded of cluster P162	TMBIM6	Cluster C-379	on list PLW105
		on list P68	BLUE sub-cluster of P162	TMEM100	Cluster C-379	on list PLW105
			excluded of cluster P162	TMEM143	Cluster C-379
			excluded of cluster P162	TMEM164	Cluster C-379
			excluded of cluster P162	TMEM176A	Cluster C-379
			excluded of cluster P162	TMEM200A	Cluster C-379
			excluded of cluster P162	TMEM205	Cluster C-379
			GREY sub-cluster of P162	TMEM38A	Cluster C-379
			BLUE sub-cluster of P162	TMEM47	BROWN sub-cluster of C89	on list PLW105
			excluded of cluster P162	TMEM54	Cluster C-379
			GREY sub-cluster of P162	TMEM68	Cluster C-379
			GREY sub-cluster of P162	TMEM97	Cluster C-379
			PURPLE sub-cluster of P162	TMLHE	Cluster C-379
			PINK sub-cluster of P162	TNFAIP3	Cluster C-379
			excluded of cluster P162	TNFRSF12A	Cluster C-379	on list PLW105
			excluded of cluster P162	TPP1	Cluster C-379
			GREEN sub-cluster of P162	TRANK1	Cluster C-379
			excluded of cluster P162	TRIM54	Cluster C-379
			excluded of cluster P162	TRNP1	Cluster C-379
			excluded of cluster P162	TRPV4	Cluster C-379
			GREEN sub-cluster of P162	TSC22D3	Cluster C-379
			excluded of cluster P162	TSPAN4	Cluster C-379
			BLUE sub-cluster of P162	TST	Cluster C-379	on list PLW105
			excluded of cluster P162	TXN	Cluster C-379
			PINK sub-cluster of P162	UNC5CL	Cluster C-379
			BLUE sub-cluster of P162	VCAM1	PURPLE sub-cluster of C89	on list PLW105
			excluded of cluster P162	VEGFC	Cluster C-379
			BLUE sub-cluster of P162	VGLL3	Cluster C-379
			excluded of cluster P162	VIM	Cluster C-379
			PURPLE sub-cluster of P162	XK	Cluster C-379
			excluded of cluster P162	ZBTB7C	Cluster C-379
			excluded of cluster P162	ZFAND2B	Cluster C-379
			excluded of cluster P162	ZNF704	Cluster C-379
			excluded of cluster P162	ADAM32	excluded of cluster C379
			excluded of cluster P162	ADAMTS18	excluded of cluster C379
			excluded of cluster P162	ADGRF4	excluded of cluster C379
			excluded of cluster P162	AK8	excluded of cluster C379
			excluded of cluster P162	ATF1	excluded of cluster C379
			excluded of cluster P162	AVPR1A	excluded of cluster C379
			excluded of cluster P162	BUB1	excluded of cluster C379
			excluded of cluster P162	C16orf87	excluded of cluster C379
			excluded of cluster P162	C1QTNF1	excluded of cluster C379	on list PLW105
			excluded of cluster P162	C21orf62	excluded of cluster C379
			excluded of cluster P162	C5AR1	excluded of cluster C379
			excluded of cluster P162	CA10	excluded of cluster C379
			excluded of cluster P162	CEP43	excluded of cluster C379
			excluded of cluster P162	CLEC1A	excluded of cluster C379
			excluded of cluster P162	CRH	excluded of cluster C379
			excluded of cluster P162	DDC	excluded of cluster C379
			excluded of cluster P162	EDARADD	excluded of cluster C379
			excluded of cluster P162	ENSSSCG00000002618	excluded of cluster C379
			excluded of cluster P162	ENSSSCG00000003632	excluded of cluster C379
			excluded of cluster P162	ENSSSCG00000006985	excluded of cluster C379
			excluded of cluster P162	ENSSSCG00000007826	excluded of cluster C379
			excluded of cluster P162	ENSSSCG00000009393	excluded of cluster C379
			excluded of cluster P162	ENSSSCG00000009543	excluded of cluster C379
			excluded of cluster P162	ENSSSCG00000015370	excluded of cluster C379
			excluded of cluster P162	ENSSSCG00000015547	excluded of cluster C379
			excluded of cluster P162	ENSSSCG00000016085	excluded of cluster C379
			excluded of cluster P162	ENSSSCG00000016255	excluded of cluster C379
			excluded of cluster P162	ENSSSCG00000016650	excluded of cluster C379
			excluded of cluster P162	ENSSSCG00000023500	excluded of cluster C379
			excluded of cluster P162	ENSSSCG00000028632	excluded of cluster C379
			excluded of cluster P162	ENSSSCG00000028913	excluded of cluster C379
			excluded of cluster P162	ENSSSCG00000031803	excluded of cluster C379
			excluded of cluster P162	ENSSSCG00000032065	excluded of cluster C379
			excluded of cluster P162	ENSSSCG00000032516	excluded of cluster C379
			excluded of cluster P162	ENSSSCG00000032525	excluded of cluster C379
			excluded of cluster P162	ENSSSCG00000032676	excluded of cluster C379
			excluded of cluster P162	ENSSSCG00000032730	excluded of cluster C379
			excluded of cluster P162	ENSSSCG00000032959	excluded of cluster C379
			excluded of cluster P162	ENSSSCG00000032980	excluded of cluster C379
			excluded of cluster P162	ENSSSCG00000036034	excluded of cluster C379
			excluded of cluster P162	ENSSSCG00000036445	excluded of cluster C379
			excluded of cluster P162	ENSSSCG00000037685	excluded of cluster C379
			excluded of cluster P162	ENSSSCG00000038771	excluded of cluster C379
			excluded of cluster P162	ENSSSCG00000038903	excluded of cluster C379
			excluded of cluster P162	ENSSSCG00000038945	excluded of cluster C379
			excluded of cluster P162	ENSSSCG00000039581	excluded of cluster C379
			excluded of cluster P162	ENSSSCG00000040019	excluded of cluster C379
			excluded of cluster P162	EXOG	excluded of cluster C379
			excluded of cluster P162	FIBP	excluded of cluster C379
			excluded of cluster P162	FMO2	excluded of cluster C379
			excluded of cluster P162	FSD2	excluded of cluster C379
			excluded of cluster P162	GJB3	excluded of cluster C379
			excluded of cluster P162	GPANK1	excluded of cluster C379
		on list P68	GREY sub-cluster of P162	HPD	excluded of cluster C379	on list PLW105
			excluded of cluster P162	IL7R	excluded of cluster C379
			excluded of cluster P162	IQSEC3	excluded of cluster C379
			excluded of cluster P162	KCNA2	excluded of cluster C379
			excluded of cluster P162	LYSMD2	excluded of cluster C379
			excluded of cluster P162	MAGIX	excluded of cluster C379
			excluded of cluster P162	MAPK13	excluded of cluster C379
			excluded of cluster P162	MBOAT2	excluded of cluster C379
			excluded of cluster P162	NAAA	excluded of cluster C379
			excluded of cluster P162	NALCN	excluded of cluster C379
			excluded of cluster P162	NEDD4L	excluded of cluster C379
			excluded of cluster P162	NFKBIL1	excluded of cluster C379
			excluded of cluster P162	NHLRC1	excluded of cluster C379
			GREY sub-cluster of P162	NTRK1	excluded of cluster C379
			GREY sub-cluster of P162	PC	excluded of cluster C379	on list PLW105
			excluded of cluster P162	PDE7A	excluded of cluster C379
			excluded of cluster P162	PLEKHH2	excluded of cluster C379
			excluded of cluster P162	PRELID3A	excluded of cluster C379
			excluded of cluster P162	processed_pseudogene_no_name	excluded of cluster C379
			excluded of cluster P162	PRRX2	excluded of cluster C379
			excluded of cluster P162	PSMA8	excluded of cluster C379
			excluded of cluster P162	RAB11FIP4	excluded of cluster C379
			excluded of cluster P162	RELL2	excluded of cluster C379
			excluded of cluster P162	RENBP	excluded of cluster C379
			excluded of cluster P162	RTP1	excluded of cluster C379
			excluded of cluster P162	SCARNA13	excluded of cluster C379
			excluded of cluster P162	SPON2	excluded of cluster C379
			excluded of cluster P162	SULT1A3	excluded of cluster C379
			excluded of cluster P162	SYNPR	excluded of cluster C379
			excluded of cluster P162	TCTE3	excluded of cluster C379
			excluded of cluster P162	TLR6	excluded of cluster C379
			excluded of cluster P162	TM4SF1	excluded of cluster C379
			excluded of cluster P162	TMEM45A	excluded of cluster C379
			excluded of cluster P162	TMEM82	excluded of cluster C379
			excluded of cluster P162	UBE2D2	excluded of cluster C379
			excluded of cluster P162	ZGLP1	excluded of cluster C379
			excluded of cluster P162	ZIC3	excluded of cluster C379

## Sheet: Table S5
core CYP11A-group (45 genes)	CYP11A1-group-2 (40 genes)			159 genes		382 genes		list-P68	list-PLW105
A2M	ACADL			A2M		A2M		A2M	A2M
ACSF2	ACSS2			ACADL		ABCB6		ACADL	ACSF2
AGT	ALAS1			ACSF2		ABCC3		ACSF2	AGT
AKR1C2	ALDH3A2			ACSS2		ACAD10		ACSS2	AKR1C2
AS3MT	ANXA6			AGT		ACADL		AGT	ALAS1
ATG4A	ARSL			AKR1C2		ACSF2		AKR1C2	ALDH3A2
BCKDHB	BLVRA			ALAS1		ACSS2		AS3MT	ANXA6
CLIC5	CD151			ALDH1B1		ACTG2		ATG4A	APOE
CTSC	CROT			ALDH3A2		ADAMTS4		BCKDHB	ARSL
CYB5A	CYB5R3			AMPD3		ADGRE5		BLVRA	AS3MT
CYP11A1	CYP19A1			ANXA6		AEBP1		CHST8	ATG4A
CYP17A1	CYP1B1			ARAF		AGT		CLIC5	BCKDHB
DHCR24	CYP4B1			ARHGAP18		AKR1C2		COX15	BLVRB
DHRS4	DDX56			ARSL		ALAS1		CPQ	C1QTNF1
EHHADH	ENSSSCG00000005481			AS3MT		ALDH1B1		CROT	CD151
ENSSSCG00000002296	ENSSSCG00000005518			ATF3		ALDH3A2		CTSC	CD63
ENSSSCG00000020706	ENSSSCG00000021977			ATG4A		AMDHD1		CYB5A	CHST8
ENSSSCG00000026221	ENSSSCG00000031563			BCKDHB		AMPD3		CYP11A1	CITED1
ENSSSCG00000028092	FBP2			BLVRA		ANKRD66		CYP17A1	CLIC5
ENSSSCG00000033189	FRS2			BMP1		ANXA2		DHCR24	CTSC
ENSSSCG00000040843	GSTO1			C1orf116		ANXA6		DHRS4	CTSD
FAM13A	GUSB			C9		APIP		EHHADH	CYB5A
FAP	IL1R2			CARNS1		APOE		ENSSSCG00000002296	CYB5R3
FDX1	MAL2			CAT		AQP3		ENSSSCG00000005518	CYP11A1
FDXR	ME1			CD151		ARAF		ENSSSCG00000020706	CYP17A1
HSD17B4	NEU1			CERS2		ARHGAP18		ENSSSCG00000026221	CYP19A1
HSPB8	OXCT1			CLIC5		ARSL		ENSSSCG00000028092	CYP1B1
IGDCC4	PCBD1			COBLL1		AS3MT		SULT1C1	CYP4B1
INSL3	PLA2G4A			COL14A1		ATF3		ENSSSCG00000033189	DDX56
KYAT3	POR			CORO2B		ATG4A		ENSSSCG00000040843	DHCR24
LHCGR	PTGFRN			CREG1		AVPI1		FAM13A	DHRS4
LIPA	REXO2			CROT		BANK1		FAP	EHHADH
MAN1C1	SFXN1			CTSC		BCAT2		FDX1	ENSSSCG00000002296
MGST1	SLC25A23			CYB5A		BCKDHB		FDXR	ENSSSCG00000005481
PANK1	SLC38A2			CYB5R3		BLVRA		GUSB	ENSSSCG00000020706
PAPSS2	SLC7A11			CYP11A1		BLVRB		HADHB	ENSSSCG00000020871
PRDX2	SRD5A1			CYP17A1		BMP1		HPD	ENSSSCG00000021374
PRDX3	TMEM47			CYP19A1		C1orf116		HSD17B4	ENSSSCG00000021977
RDH12	TST			CYP1B1		C9		HSPB8	ENSSSCG00000022820
RNF128	VCAM1			CYP4B1		CARNS1		IGDCC4	ENSSSCG00000026221
SCARB1				DDX56		CAT		INSL3	ENSSSCG00000028092
STAR				DHCR24		CCBE1		ITGAV	SULT1C1
SULT1C1				DHRS4		CCN5		KYAT3	ENSSSCG00000031563
SULT2A1				DLST		CD151		LHCGR	ENSSSCG00000033189
TMEM100				DPYD		CD63		LIPA	ENSSSCG00000040843
				EHHADH		CD99L2		MAL2	FAH
				ENDOD1		CDC42EP1		MAN1C1	FAM13A
				ENSSSCG00000002296		CEBPB		ME1	FAP
				ENSSSCG00000005481		CERS2		MGST1	FBP2
				ENSSSCG00000005518		CHAC1		MME	FDX1
				ENSSSCG00000007745		CHST8		MSMO1	FDXR
				ENSSSCG00000012049		CITED1		PANK1	FRS2
				ENSSSCG00000014097		CLIC5		PAPSS2	FTL
				ENSSSCG00000020706		CMBL		PCBD1	GSTO1
				ENSSSCG00000021977		CNN3		PIR	HFE
				ENSSSCG00000026221		COBLL1		PRDX2	HPD
				ENSSSCG00000028092		COL14A1		PRDX3	HSD11B2
				ENSSSCG00000029261		COMTD1		PTGFRN	HSD17B4
				ENSSSCG00000031079		CORO2B		RDH12	HSPB8
				ENSSSCG00000031563		CREG1		RNF128	IGDCC4
				ENSSSCG00000032556		CRIM1		SC5D	IL1R2
				ENSSSCG00000033189		CROT		SCARB1	INSL3
				ENSSSCG00000034338		CRYAB		SFXN1	JAK3
				ENSSSCG00000040843		CSRP2		SLC38A2	KCNQ1
				EPHX1		CTSA		SLC7A11	KYAT3
				FAM13A		CTSB		STAR	LDHD
				FAP		CTSC		SULT2A1	LHCGR
				FARP1		CTSD		TMEM100	LIPA
				FBP2		CXCL12			MAN1C1
				FDX1		CYB561D2			MAOB
				FDXR		CYB5A			MGST1
				FRS2		CYB5R3			MMP19
				FZD4		CYP11A1			NEU1
				GALM		CYP17A1			NREP
				GFOD1		CYP19A1			OXCT1
				GREB1L		CYP1B1			PANK1
				GRK5		CYP2U1			PAPSS2
				GSR		CYP4B1			PC
				GSTO1		DAB2			PLA2G4A
				GUSB		DDAH2			POR
				HMGCS1		DDX56			PRDX2
				HS3ST6		DGKB			PRDX3
				HSD17B4		DHCR24			RDH12
				HSPB8		DHRS3			REXO2
				IGDCC4		DHRS4			RGN
				IL1R2		DIPK2A			RHBDD2
				INSL3		DLST			RHBG
				IRAG1		DPYD			RNF128
				IVD		EDNRA			SAT1
				KLHL31		EGFL6			SCARB1
				KYAT3		EGFR			SELENBP1
				LASP1		EHD2			SLC1A5
				LDLR		EHHADH			SLC25A23
				LHCGR		ENDOD1			SLC26A2
				LIPA		ENSSSCG00000000659			SLC30A8
				M6PR		ENSSSCG00000001441			SLC44A4
				MAL2		ENSSSCG00000002296			SRD5A1
				MAN1C1		ENSSSCG00000003753			STAR
				MCCC2		ENSSSCG00000003839			SULT2A1
				ME1		ENSSSCG00000004024			TMBIM6
				MGARP		ENSSSCG00000004598			TMEM100
				MGST1		ENSSSCG00000005216			TMEM47
				MOSPD1		ENSSSCG00000005481			TNFRSF12A
				MPST		ENSSSCG00000005518			TST
				NEU1		ENSSSCG00000007745			VCAM1
				NIPAL1		ENSSSCG00000009677
				NPC1		ENSSSCG00000012049
				NQO1		ENSSSCG00000014097
				NR5A1		ENSSSCG00000014540
				OLFML2A		ENSSSCG00000014812
				OXCT1		ENSSSCG00000020706
				PALMD		ENSSSCG00000020871
				PANK1		ENSSSCG00000020872
				PAPSS2		ENSSSCG00000021374
				PCBD1		ENSSSCG00000021675
				PGD		ENSSSCG00000021977
				PLA2G4A		ENSSSCG00000022820
				PLCB1		ENSSSCG00000024021
				POR		ENSSSCG00000025969
				PPM1K		ENSSSCG00000026221
				PRDX2		ENSSSCG00000028092
				PRDX3		ENSSSCG00000028794
				PRKAR2B		ENSSSCG00000029261
				PTGES3L		ENSSSCG00000030901
				PTGFRN		ENSSSCG00000031079
				RDH12		ENSSSCG00000031119
				REXO2		ENSSSCG00000031563
				RNF128		ENSSSCG00000031640
				SCARB1		ENSSSCG00000031830
				SDR9C7		ENSSSCG00000032317
				SFXN1		ENSSSCG00000032556
				SH3BGRL2		ENSSSCG00000033189
				SLC1A3		ENSSSCG00000033807
				SLC25A23		ENSSSCG00000033883
				SLC38A2		ENSSSCG00000034338
				SLC41A1		ENSSSCG00000034454
				SLC7A11		ENSSSCG00000034568
				SNTB1		ENSSSCG00000035160
				SOAT1		ENSSSCG00000035617
				SRD5A1		ENSSSCG00000035736
				SRXN1		ENSSSCG00000036119
				STAR		ENSSSCG00000036622
				SULT1C1		ENSSSCG00000036669
				SULT2A1		ENSSSCG00000037445
				TGFBR3		ENSSSCG00000039007
				TMEM100		ENSSSCG00000039071
				TMEM38A		ENSSSCG00000039587
				TMEM47		ENSSSCG00000040843
				TMEM68		EPHX1
				TMEM97		EZR
				TMLHE		F2RL2
				TNFAIP3		FAH
				TRANK1		FAM13A
				TSC22D3		FAP
				TST		FARP1
				UNC5CL		FBLN2
				VCAM1		FBP1
				VGLL3		FBP2
				XK		FDX1
						FDXR
						FOLR1
						FRS2
						FTL
						FZD4
						G6PD
						GADD45G
						GALM
						GASK1B
						GCDH
						GFOD1
						GPI
						GPR182
						GPR35
						GPX3
						GREB1L
						GRK5
						GRN
						GSDMB
						GSR
						GSTA1
						GSTO1
						GSTZ1
						GUSB
						GYS1
						H1-3
						HFE
						HMGCS1
						HPD
						HS3ST6
						HSD11B2
						HSD17B4
						HSPB8
						IGDCC4
						IGSF8
						IL12RB1
						IL1R1
						IL1R2
						INPP4A
						INSL3
						INSR
						IRAG1
						ITGA5
						IVD
						JAK3
						KANK2
						KAT2B
						KCNN2
						KCNQ1
						KLHL31
						KLK8
						KRT3
						KYAT3
						LASP1
						LDHD
						LDLR
						LHCGR
						LIPA
						LIX1L
						LRP3
						LY96
						M6PR
						MAG
						MAL2
						MAN1C1
						MAOB
						MAPK12
						MBNL1
						MCCC2
						ME1
						MGARP
						MGST1
						MMP19
						MOCS1
						MOSPD1
						MPST
						MRPS27
						MSRB1
						MSX1
						MVB12A
						NAGA
						NDUFB11
						NEU1
						NFE2L1
						NIPAL1
						NKAIN2
						NPC1
						NPR3
						NQO1
						NR1I3
						NR4A1
						NR5A1
						NREP
						NTRK1
						OLFML2A
						OSR2
						OXCT1
						P2RX7
						PACSIN1
						PALMD
						PANK1
						PAPSS2
						PARVA
						PC
						PCBD1
						PGAM1
						PGD
						PHLDB2
						PHYHD1
						PLA2G4A
						PLCB1
						PLGRKT
						POR
						PPIB
						PPIC
						PPM1K
						PPP1R1A
						PPP1R1B
						PRDX2
						PRDX3
						PRKAR2B
						PTGES3L
						PTGFRN
						RAB7B
						RBPMS
						RDH12
						RDH16
						RETSAT
						REXO2
						RFLNB
						RGN
						RHBDD2
						RHBG
						RIDA
						RIPK3
						RNASE4
						RNF128
						RNF150
						RPS4X
						S100A14
						SAT1
						SCARB1
						SDR9C7
						SELENBP1
						SELENOM
						SELENOP
						SEMA3G
						SERINC2
						SERPINB8
						SERPINH1
						SERTAD1
						SFXN1
						SFXN3
						SH3BGRL2
						SHISA8
						SHISAL1
						SHROOM1
						SLC1A3
						SLC1A5
						SLC22A15
						SLC25A23
						SLC25A28
						SLC25A34
						SLC26A2
						SLC30A8
						SLC38A2
						SLC41A1
						SLC43A1
						SLC44A4
						SLC7A11
						SMAD9
						SMOC1
						SNTB1
						SOAT1
						SORCS2
						SORD
						SPSB2
						SRD5A1
						SRXN1
						STAR
						STC1
						STEAP3
						SULT1C1
						SULT2A1
						TCF15
						TGFB3
						TGFBR3
						TIMP2
						TLR4
						TM4SF18
						TMBIM6
						TMEM100
						TMEM143
						TMEM164
						TMEM176A
						TMEM200A
						TMEM205
						TMEM38A
						TMEM47
						TMEM54
						TMEM68
						TMEM97
						TMLHE
						TNFAIP3
						TNFRSF12A
						TPP1
						TRANK1
						TRIM54
						TRNP1
						TRPV4
						TSC22D3
						TSPAN4
						TST
						TXN
						UNC5CL
						VCAM1
						VEGFC
						VGLL3
						VIM
						XK
						ZBTB7C
						ZFAND2B
						ZNF704

## Sheet: Table S6
				list P28		HSD17B3-cluster-P335		HSD17B3-cluster-C335		list-388
				list P28		GREEN cluster P14	HSD17B3	PINK sub-cluster of C63		list PLW388
				list P28		GREEN cluster P14	NCALD	BROWN sub-cluster of C63		list PLW388
						GREEN cluster P14	ENPP5	BROWN sub-cluster of C63		list PLW388
						GREEN cluster P14	MANBA	BROWN sub-cluster of C63		list PLW388
				list P28		GREEN cluster P14	GPT2	sub-cluster of C267		list PLW388
						GREEN cluster P14	MACIR	sub-cluster of C267		list PLW388
				list P28		GREEN cluster P14	ENSSSCG00000034739	sub-cluster of C267
				list P28		GREEN cluster P14	CDH2	PINK sub-cluster of C63		list PLW388
						GREEN cluster P14	ACBD5	PINK sub-cluster of C63		list PLW388
						GREEN cluster P14	ADAM10	PINK sub-cluster of C63		list PLW388
						GREEN cluster P14	CEMIP2	PINK sub-cluster of C63		list PLW388
						GREEN cluster P14	DAAM1	PINK sub-cluster of C63		list PLW388
						GREEN cluster P14	NFATC2IP	PINK sub-cluster of C63		list PLW388
						GREEN cluster P14	PRKACB	PINK sub-cluster of C63		list PLW388
						excluded of cluster P14	ENSSSCG00000012452	PINK sub-cluster of C63		list PLW388
						excluded of cluster P14	ENSSSCG00000039545	PINK sub-cluster of C63		list PLW388
						excluded of cluster P14	GATD1	PINK sub-cluster of C63		list PLW388
						excluded of cluster P14	GYG1	PINK sub-cluster of C63		list PLW388
						excluded of cluster P14	HIBADH	PINK sub-cluster of C63		list PLW388
						excluded of cluster P14	PRXL2C	PINK sub-cluster of C63		list PLW388
						excluded of cluster P14	TMEM150A	PINK sub-cluster of C63		list PLW388
						excluded of cluster P14	EVA1C	PINK sub-cluster of C63
						excluded of cluster P14	DEK	BROWN sub-cluster of C63		list PLW388
						excluded of cluster P14	ENSSSCG00000005656	BROWN sub-cluster of C63		list PLW388
						excluded of cluster P14	ENSSSCG00000009327	BROWN sub-cluster of C63		list PLW388
						excluded of cluster P14	ENSSSCG00000009772	BROWN sub-cluster of C63		list PLW388
						excluded of cluster P14	ENSSSCG00000029857	BROWN sub-cluster of C63		list PLW388
						excluded of cluster P14	ENSSSCG00000033786	BROWN sub-cluster of C63		list PLW388
						excluded of cluster P14	FAM120A	BROWN sub-cluster of C63		list PLW388
						excluded of cluster P14	H3-3A	BROWN sub-cluster of C63		list PLW388
						excluded of cluster P14	NXPE3	BROWN sub-cluster of C63		list PLW388
						excluded of cluster P14	PCGF3	BROWN sub-cluster of C63		list PLW388
						excluded of cluster P14	PHAX	BROWN sub-cluster of C63		list PLW388
						excluded of cluster P14	PLP1	BROWN sub-cluster of C63		list PLW388
						excluded of cluster P14	PLXNC1	BROWN sub-cluster of C63		list PLW388
						excluded of cluster P14	POGK	BROWN sub-cluster of C63		list PLW388
						excluded of cluster P14	POLR2D	BROWN sub-cluster of C63		list PLW388
						excluded of cluster P14	RAP1B	BROWN sub-cluster of C63		list PLW388
						excluded of cluster P14	SPG21	BROWN sub-cluster of C63		list PLW388
						excluded of cluster P14	SUMO1	BROWN sub-cluster of C63		list PLW388
						excluded of cluster P14	TCEA1	BROWN sub-cluster of C63		list PLW388
						excluded of cluster P14	AMPH	BROWN sub-cluster of C63
						excluded of cluster P14	CC2D1B	BROWN sub-cluster of C63
						excluded of cluster P14	LEPROTL1	BROWN sub-cluster of C63
						excluded of cluster P14	TLCD4	BROWN sub-cluster of C63
						excluded of cluster P14	ARF4	sub-cluster of C267		list PLW388
						excluded of cluster P14	BMPR1B	sub-cluster of C267		list PLW388
						excluded of cluster P14	CD164	sub-cluster of C267		list PLW388
						excluded of cluster P14	CD200	sub-cluster of C267		list PLW388
						excluded of cluster P14	CELSR2	sub-cluster of C267		list PLW388
						excluded of cluster P14	CHMP4B	sub-cluster of C267		list PLW388
						excluded of cluster P14	CRABP1	sub-cluster of C267		list PLW388
						excluded of cluster P14	DUT	sub-cluster of C267		list PLW388
						excluded of cluster P14	EEF1B2	sub-cluster of C267		list PLW388
						excluded of cluster P14	ENSSSCG00000017608	sub-cluster of C267		list PLW388
						excluded of cluster P14	ENSSSCG00000022401	sub-cluster of C267		list PLW388
						excluded of cluster P14	ENSSSCG00000032946	sub-cluster of C267		list PLW388
						excluded of cluster P14	ENSSSCG00000034230	sub-cluster of C267		list PLW388
						excluded of cluster P14	ETV1	sub-cluster of C267		list PLW388
						excluded of cluster P14	EXOSC7	sub-cluster of C267		list PLW388
						excluded of cluster P14	FHOD3	sub-cluster of C267		list PLW388
						excluded of cluster P14	GAB1	sub-cluster of C267		list PLW388
						excluded of cluster P14	GSTA4	sub-cluster of C267		list PLW388
						excluded of cluster P14	HNRNPA1	sub-cluster of C267		list PLW388
						excluded of cluster P14	IL18	sub-cluster of C267		list PLW388
						excluded of cluster P14	METTL18	sub-cluster of C267		list PLW388
						excluded of cluster P14	NINJ1	sub-cluster of C267		list PLW388
						excluded of cluster P14	PCMTD2	sub-cluster of C267		list PLW388
						excluded of cluster P14	PTS	sub-cluster of C267		list PLW388
						excluded of cluster P14	RAB23	sub-cluster of C267		list PLW388
						excluded of cluster P14	SLC25A53	sub-cluster of C267		list PLW388
						excluded of cluster P14	SLC9A6	sub-cluster of C267		list PLW388
						excluded of cluster P14	SNRPE	sub-cluster of C267		list PLW388
						excluded of cluster P14	SPRTN	sub-cluster of C267		list PLW388
						excluded of cluster P14	SSH1	sub-cluster of C267		list PLW388
						excluded of cluster P14	TAMM41	sub-cluster of C267		list PLW388
						excluded of cluster P14	TGIF1	sub-cluster of C267		list PLW388
						excluded of cluster P14	TMEM41A	sub-cluster of C267		list PLW388
						excluded of cluster P14	TRAK1	sub-cluster of C267		list PLW388
						excluded of cluster P14	TTL	sub-cluster of C267		list PLW388
						excluded of cluster P14	ADGRB2	sub-cluster of C267
						excluded of cluster P14	ALDH2	sub-cluster of C267
						excluded of cluster P14	ALDOC	sub-cluster of C267
						excluded of cluster P14	ALG2	sub-cluster of C267
						excluded of cluster P14	ANTXR2	sub-cluster of C267
						excluded of cluster P14	ARHGEF10L	sub-cluster of C267
						excluded of cluster P14	ARL10	sub-cluster of C267
						excluded of cluster P14	ARL4C	sub-cluster of C267
						excluded of cluster P14	ARPC3	sub-cluster of C267
						excluded of cluster P14	ARRDC3	sub-cluster of C267
						excluded of cluster P14	B3GNT2	sub-cluster of C267
						excluded of cluster P14	BCL2A1	sub-cluster of C267
						excluded of cluster P14	BICD1	sub-cluster of C267
						excluded of cluster P14	BTG3	sub-cluster of C267
						excluded of cluster P14	C12orf49	sub-cluster of C267
						excluded of cluster P14	CCR2	sub-cluster of C267
						excluded of cluster P14	CCR5	sub-cluster of C267
						excluded of cluster P14	CD48	sub-cluster of C267
						excluded of cluster P14	CD5	sub-cluster of C267
						excluded of cluster P14	CD8A	sub-cluster of C267
						excluded of cluster P14	CDC42SE2	sub-cluster of C267
						excluded of cluster P14	CDH10	sub-cluster of C267
						excluded of cluster P14	CENPQ	sub-cluster of C267
						excluded of cluster P14	CHAC2	sub-cluster of C267
						excluded of cluster P14	CHADL	sub-cluster of C267
						excluded of cluster P14	CNKSR3	sub-cluster of C267
						excluded of cluster P14	CORIN	sub-cluster of C267
						excluded of cluster P14	CRLF3	sub-cluster of C267
						excluded of cluster P14	CTSO	sub-cluster of C267
						excluded of cluster P14	CXCR3	sub-cluster of C267
						excluded of cluster P14	DTX4	sub-cluster of C267
						excluded of cluster P14	EFNB2	sub-cluster of C267
						excluded of cluster P14	EGR2	sub-cluster of C267
						excluded of cluster P14	ENHO	sub-cluster of C267
						excluded of cluster P14	ENSSSCG00000002918	sub-cluster of C267
						excluded of cluster P14	ENSSSCG00000003112	sub-cluster of C267
						excluded of cluster P14	ENSSSCG00000006148	sub-cluster of C267
						excluded of cluster P14	ENSSSCG00000007219	sub-cluster of C267
						excluded of cluster P14	ENSSSCG00000009223	sub-cluster of C267
						excluded of cluster P14	ENSSSCG00000009356	sub-cluster of C267
						excluded of cluster P14	ENSSSCG00000012517	sub-cluster of C267
						excluded of cluster P14	ENSSSCG00000012531	sub-cluster of C267
						excluded of cluster P14	ENSSSCG00000015185	sub-cluster of C267
						excluded of cluster P14	ENSSSCG00000015337	sub-cluster of C267
						excluded of cluster P14	ENSSSCG00000016679	sub-cluster of C267
						excluded of cluster P14	ENSSSCG00000017181	sub-cluster of C267
						excluded of cluster P14	ENSSSCG00000022701	sub-cluster of C267
						excluded of cluster P14	ENSSSCG00000024796	sub-cluster of C267
						excluded of cluster P14	ENSSSCG00000031316	sub-cluster of C267
						excluded of cluster P14	ENSSSCG00000031705	sub-cluster of C267
						excluded of cluster P14	ENSSSCG00000032181	sub-cluster of C267
						excluded of cluster P14	ENSSSCG00000032327	sub-cluster of C267
						excluded of cluster P14	ENSSSCG00000032459	sub-cluster of C267
						excluded of cluster P14	ENSSSCG00000032490	sub-cluster of C267
						excluded of cluster P14	ENSSSCG00000033041	sub-cluster of C267
						excluded of cluster P14	ENSSSCG00000033188	sub-cluster of C267
						excluded of cluster P14	ENSSSCG00000033328	sub-cluster of C267
						excluded of cluster P14	ENSSSCG00000033537	sub-cluster of C267
						excluded of cluster P14	ENSSSCG00000034572	sub-cluster of C267
						excluded of cluster P14	ENSSSCG00000034794	sub-cluster of C267
						excluded of cluster P14	ENSSSCG00000035557	sub-cluster of C267
						excluded of cluster P14	ENSSSCG00000038708	sub-cluster of C267
						excluded of cluster P14	ENSSSCG00000039658	sub-cluster of C267
						excluded of cluster P14	EPHA7	sub-cluster of C267
						excluded of cluster P14	F2RL1	sub-cluster of C267
						excluded of cluster P14	FCRL1	sub-cluster of C267
						excluded of cluster P14	FEZ2	sub-cluster of C267
						excluded of cluster P14	FIBCD1	sub-cluster of C267
						excluded of cluster P14	FOXB1	sub-cluster of C267
						excluded of cluster P14	GADD45B	sub-cluster of C267
						excluded of cluster P14	GALNT13	sub-cluster of C267
						excluded of cluster P14	GCNT7	sub-cluster of C267
						excluded of cluster P14	GDAP1	sub-cluster of C267
						excluded of cluster P14	GEMIN2	sub-cluster of C267
						excluded of cluster P14	GFRAL	sub-cluster of C267
						excluded of cluster P14	GLI2	sub-cluster of C267
						excluded of cluster P14	GPN3	sub-cluster of C267
						excluded of cluster P14	GPR173	sub-cluster of C267
						excluded of cluster P14	GPR183	sub-cluster of C267
						excluded of cluster P14	HEPH	sub-cluster of C267
						excluded of cluster P14	HMGN2	sub-cluster of C267
						excluded of cluster P14	IGSF1	sub-cluster of C267
						excluded of cluster P14	IL7	sub-cluster of C267
						excluded of cluster P14	INIP	sub-cluster of C267
						excluded of cluster P14	INO80C	sub-cluster of C267
						excluded of cluster P14	IRS4	sub-cluster of C267
						excluded of cluster P14	ITIH1	sub-cluster of C267
						excluded of cluster P14	ITM2A	sub-cluster of C267
						excluded of cluster P14	KCTD21	sub-cluster of C267
						excluded of cluster P14	KHSRP	sub-cluster of C267
						excluded of cluster P14	KLHL25	sub-cluster of C267
						excluded of cluster P14	LDLRAD3	sub-cluster of C267
						excluded of cluster P14	LHFPL1	sub-cluster of C267
						excluded of cluster P14	LRRC75A	sub-cluster of C267
						excluded of cluster P14	LRRN3	sub-cluster of C267
						excluded of cluster P14	LSM3	sub-cluster of C267
						excluded of cluster P14	LZTS2	sub-cluster of C267
						excluded of cluster P14	MAP3K4	sub-cluster of C267
						excluded of cluster P14	MARCKSL1	sub-cluster of C267
						excluded of cluster P14	MCM4	sub-cluster of C267
						excluded of cluster P14	MCMBP	sub-cluster of C267
						excluded of cluster P14	MILR1	sub-cluster of C267
						excluded of cluster P14	MTAP	sub-cluster of C267
						excluded of cluster P14	MTURN	sub-cluster of C267
						excluded of cluster P14	NDFIP2	sub-cluster of C267
						excluded of cluster P14	NELL2	sub-cluster of C267
						excluded of cluster P14	NGF	sub-cluster of C267
						excluded of cluster P14	NPG1	sub-cluster of C267
						excluded of cluster P14	NRSN1	sub-cluster of C267
						excluded of cluster P14	OR51E1	sub-cluster of C267
						excluded of cluster P14	OSGEP	sub-cluster of C267
						excluded of cluster P14	PBDC1	sub-cluster of C267
						excluded of cluster P14	PCDH18	sub-cluster of C267
						excluded of cluster P14	PCNP	sub-cluster of C267
						excluded of cluster P14	PCSK6	sub-cluster of C267
						excluded of cluster P14	PHF23	sub-cluster of C267
						excluded of cluster P14	PIANP	sub-cluster of C267
						excluded of cluster P14	PLAG1	sub-cluster of C267
						excluded of cluster P14	POLR2F	sub-cluster of C267
						excluded of cluster P14	PRRG1	sub-cluster of C267
						excluded of cluster P14	PRTN3	sub-cluster of C267
						excluded of cluster P14	PTPN2	sub-cluster of C267
						excluded of cluster P14	PTPRG	sub-cluster of C267
						excluded of cluster P14	PUS7L	sub-cluster of C267
						excluded of cluster P14	PYGO1	sub-cluster of C267
						excluded of cluster P14	RAB17	sub-cluster of C267
						excluded of cluster P14	RAD51B	sub-cluster of C267
						excluded of cluster P14	RAPGEF5	sub-cluster of C267
						excluded of cluster P14	RBIS	sub-cluster of C267
						excluded of cluster P14	RCAN1	sub-cluster of C267
						excluded of cluster P14	RGS10	sub-cluster of C267
						excluded of cluster P14	RIN3	sub-cluster of C267
						excluded of cluster P14	RNF4	sub-cluster of C267
						excluded of cluster P14	RNF7	sub-cluster of C267
						excluded of cluster P14	ROBO2	sub-cluster of C267
						excluded of cluster P14	RPS6KA5	sub-cluster of C267
						excluded of cluster P14	RRP15	sub-cluster of C267
						excluded of cluster P14	SARM1	sub-cluster of C267
						excluded of cluster P14	SATB1	sub-cluster of C267
						excluded of cluster P14	SCFD1	sub-cluster of C267
						excluded of cluster P14	SCN1A	sub-cluster of C267
						excluded of cluster P14	SERP1	sub-cluster of C267
						excluded of cluster P14	SH3GL2	sub-cluster of C267
						excluded of cluster P14	SOX7	sub-cluster of C267
						excluded of cluster P14	SPC25	sub-cluster of C267
						excluded of cluster P14	SPIN3	sub-cluster of C267
						excluded of cluster P14	SRF	sub-cluster of C267
						excluded of cluster P14	SSTR1	sub-cluster of C267
						excluded of cluster P14	STAMBP	sub-cluster of C267
						excluded of cluster P14	SUB1	sub-cluster of C267
						excluded of cluster P14	TCF23	sub-cluster of C267
						excluded of cluster P14	TERF2IP	sub-cluster of C267
						excluded of cluster P14	TMEM60	sub-cluster of C267
						excluded of cluster P14	TMEM70	sub-cluster of C267
						excluded of cluster P14	TMEM87A	sub-cluster of C267
						excluded of cluster P14	TPO	sub-cluster of C267
						excluded of cluster P14	TRIM25	sub-cluster of C267
						excluded of cluster P14	TRIML2	sub-cluster of C267
						excluded of cluster P14	TSPAN15	sub-cluster of C267
						excluded of cluster P14	TTYH2	sub-cluster of C267
						excluded of cluster P14	UBE2D3	sub-cluster of C267
						excluded of cluster P14	VSIG10	sub-cluster of C267
						excluded of cluster P14	XPNPEP2	sub-cluster of C267
						excluded of cluster P14	ZMYND11	sub-cluster of C267
						excluded of cluster P14	ZNF41	sub-cluster of C267
						excluded of cluster P14	ZNF782	sub-cluster of C267
				list P28		excluded of cluster P14	HPRT1	PINK sub-cluster of C63		list PLW388
				list P28			ACAA2			list PLW388
				list P28			ALDH1A1			list PLW388
				list P28			DYNC1I1			list PLW388
				list P28			ENSSSCG00000012116			list PLW388
				list P28			GNAI1			list PLW388
				list P28			MAGED1			list PLW388
				list P28			MPZL1			list PLW388
				list P28			NT5E			list PLW388
				list P28			PJA1			list PLW388
						excluded of cluster P14	APPL2	PINK sub-cluster of C63		list PLW388
						excluded of cluster P14	CNTN3	PINK sub-cluster of C63		list PLW388
						excluded of cluster P14	DCTN6	PINK sub-cluster of C63		list PLW388
						excluded of cluster P14	ENSSSCG00000006156	PINK sub-cluster of C63		list PLW388
						excluded of cluster P14	ENSSSCG00000012362	PINK sub-cluster of C63		list PLW388
						excluded of cluster P14	ENSSSCG00000033987	PINK sub-cluster of C63		list PLW388
						excluded of cluster P14	ENSSSCG00000037520	PINK sub-cluster of C63		list PLW388
						excluded of cluster P14	EPB41L2	PINK sub-cluster of C63		list PLW388
						excluded of cluster P14	FAM149A	PINK sub-cluster of C63		list PLW388
						excluded of cluster P14	LRR1	PINK sub-cluster of C63		list PLW388
						excluded of cluster P14	MBD2	PINK sub-cluster of C63		list PLW388
						excluded of cluster P14	PRNP	PINK sub-cluster of C63		list PLW388
						excluded of cluster P14	PRTFDC1	PINK sub-cluster of C63		list PLW388
						excluded of cluster P14	ST8SIA5	PINK sub-cluster of C63		list PLW388
						excluded of cluster P14	TMEM64	PINK sub-cluster of C63		list PLW388
						excluded of cluster P14	TOMM20	PINK sub-cluster of C63		list PLW388
							ACAT1			list PLW388
							ACSBG1			list PLW388
							ACTR2			list PLW388
							ACVR1			list PLW388
							ADCY9			list PLW388
							ADD1			list PLW388
							ADGRL4			list PLW388
							ADH5			list PLW388
							AHCYL1			list PLW388
							AKR7A2			list PLW388
							ALDH18A1			list PLW388
							ALDH7A1			list PLW388
							AMOT			list PLW388
							ARF5			list PLW388
							ARHGDIA			list PLW388
							ARMCX2			list PLW388
							ARMCX3			list PLW388
							ARPC5			list PLW388
							B3GALNT2			list PLW388
							B4GALT3			list PLW388
							BCAR1			list PLW388
							BCR			list PLW388
							BEX3			list PLW388
							BLOC1S6			list PLW388
							BTF3L4			list PLW388
							BUD23			list PLW388
							C3orf70			list PLW388
							C6orf120			list PLW388
							CASTOR1			list PLW388
							CBFB			list PLW388
							CCDC6			list PLW388
							CDK2			list PLW388
							CDKN2AIPNL			list PLW388
							CDO1			list PLW388
							CHMP7			list PLW388
							CLDN11			list PLW388
							CLEC12B			list PLW388
							CLSTN1			list PLW388
							CLSTN3			list PLW388
							CMTM4			list PLW388
							CNBP			list PLW388
							COLGALT1			list PLW388
							COMT			list PLW388
							CRK			list PLW388
							CSK			list PLW388
							CTTN			list PLW388
							DAZAP1			list PLW388
							DERL1			list PLW388
							DKC1			list PLW388
							DNAJC19			list PLW388
							DNMBP			list PLW388
							DRP2			list PLW388
							DSTN			list PLW388
							DSTYK			list PLW388
							EAPP			list PLW388
							ECHDC2			list PLW388
							EIF3M			list PLW388
							EIF4A3			list PLW388
							ELAPOR2			list PLW388
							ELOC			list PLW388
							ENSSSCG00000000107			list PLW388
							ENSSSCG00000000576			list PLW388
							ENSSSCG00000001038			list PLW388
							ENSSSCG00000004912			list PLW388
							ENSSSCG00000005982			list PLW388
							ENSSSCG00000008057			list PLW388
							ENSSSCG00000008676			list PLW388
							ENSSSCG00000008845			list PLW388
							ENSSSCG00000008981			list PLW388
							ENSSSCG00000009146			list PLW388
							ENSSSCG00000010005			list PLW388
							ENSSSCG00000010172			list PLW388
							ENSSSCG00000011272			list PLW388
							ENSSSCG00000012178			list PLW388
							ENSSSCG00000012669			list PLW388
							ENSSSCG00000013900			list PLW388
							ENSSSCG00000014013			list PLW388
							ENSSSCG00000015823			list PLW388
							ENSSSCG00000016411			list PLW388
							ENSSSCG00000016426			list PLW388
							ENSSSCG00000016685			list PLW388
							ENSSSCG00000017275			list PLW388
							ENSSSCG00000023467			list PLW388
							ENSSSCG00000026981			list PLW388
							ENSSSCG00000027746			list PLW388
							ENSSSCG00000028063			list PLW388
							ENSSSCG00000028423			list PLW388
							ENSSSCG00000032003			list PLW388
							ENSSSCG00000033734			list PLW388
							ENSSSCG00000037030			list PLW388
							ENSSSCG00000038852			list PLW388
							ENSSSCG00000038947			list PLW388
							ENSSSCG00000040777			list PLW388
							ENSSSCG00000040854			list PLW388
							ENY2			list PLW388
							EPHX2			list PLW388
							ERCC2			list PLW388
							ERP29			list PLW388
							ETV3			list PLW388
							EXO5			list PLW388
							FADS6			list PLW388
							FAM3C			list PLW388
							FBXO21			list PLW388
							FRMD4A			list PLW388
							FRMPD1			list PLW388
							FYN			list PLW388
							GALNT16			list PLW388
							GAMT			list PLW388
							GAS2L1			list PLW388
							GATA6			list PLW388
							GFM1			list PLW388
							GFPT2			list PLW388
							GRK6			list PLW388
							GSS			list PLW388
							GULP1			list PLW388
							HDHD2			list PLW388
							HINT1			list PLW388
							HLTF			list PLW388
							HNMT			list PLW388
							HNRNPD			list PLW388
							HNRNPK			list PLW388
							HNRNPR			list PLW388
							HPS4			list PLW388
							HS6ST1			list PLW388
							HSD17B12			list PLW388
							HTATSF1			list PLW388
							JOSD1			list PLW388
							KCTD10			list PLW388
							KCTD5			list PLW388
							KDM4B			list PLW388
							KIAA0513			list PLW388
							KIF22			list PLW388
							KNOP1			list PLW388
							L3MBTL3			list PLW388
							LAP3			list PLW388
							LGR4			list PLW388
							LPAR2			list PLW388
							MAGOH			list PLW388
							MAP2K3			list PLW388
							MAP3K21			list PLW388
							MARCHF5			list PLW388
							MARK4			list PLW388
							MBNL2			list PLW388
							MCF2			list PLW388
							MCM7			list PLW388
							MDH1			list PLW388
							MESD			list PLW388
							MFSD14B			list PLW388
							MGAT4B			list PLW388
							MLF2			list PLW388
							MOV10			list PLW388
							MRO			list PLW388
							MRPL28			list PLW388
							MTARC2			list PLW388
							MYLK			list PLW388
							MYO9B			list PLW388
							NAA10			list PLW388
							NAA50			list PLW388
							NAB2			list PLW388
							NDN			list PLW388
							NDUFC2			list PLW388
							NIPA2			list PLW388
							NMD3			list PLW388
							NOLC1			list PLW388
							NOP10			list PLW388
							NOP58			list PLW388
							NPM3			list PLW388
							NR0B1			list PLW388
							NT5C3A			list PLW388
							NUP62CL			list PLW388
							OCRL			list PLW388
							P3H2			list PLW388
							PARP1			list PLW388
							PATZ1			list PLW388
							PBXIP1			list PLW388
							PCGF2			list PLW388
							PCNA			list PLW388
							PDIA6			list PLW388
							PGK1			list PLW388
							PHF13			list PLW388
							PHF2			list PLW388
							PIP5K1A			list PLW388
							PISD			list PLW388
							PKDCC			list PLW388
							PLAC9			list PLW388
							PLCD1			list PLW388
							PLXNA1			list PLW388
							POGLUT2			list PLW388
							POLE4			list PLW388
							POLR3D			list PLW388
							PPIG			list PLW388
							PRMT3			list PLW388
							PSMA4			list PLW388
							PSMC6			list PLW388
							PTMA			list PLW388
							PTPRF			list PLW388
							QDPR			list PLW388
							RAB10			list PLW388
							RAB12			list PLW388
							RAB18			list PLW388
							RAC1			list PLW388
							RAP1A			list PLW388
							RAP2A			list PLW388
							RASSF2			list PLW388
							RBBP7			list PLW388
							RBM8A			list PLW388
							RCAN3			list PLW388
							RCC2			list PLW388
							RGS2			list PLW388
							RHEB			list PLW388
							RILPL2			list PLW388
							RNF115			list PLW388
							RNPEP			list PLW388
							RNPS1			list PLW388
							RPA1			list PLW388
							RPL11			list PLW388
							RPL27			list PLW388
							RPL4			list PLW388
							RPL5			list PLW388
							RPL6			list PLW388
							RRAGB			list PLW388
							RUBCNL			list PLW388
							SAR1A			list PLW388
							SARNP			list PLW388
							SARS1			list PLW388
							SCARB2			list PLW388
							SCD			list PLW388
							SCOC			list PLW388
							SDE2			list PLW388
							SEMA4C			list PLW388
							SEMA6A			list PLW388
							SIGMAR1			list PLW388
							SIN3B			list PLW388
							SLC25A22			list PLW388
							SLC27A1			list PLW388
							SLC39A11			list PLW388
							SLC48A1			list PLW388
							SMOX			list PLW388
							SMS			list PLW388
							SNX33			list PLW388
							SNX8			list PLW388
							SOX9			list PLW388
							SPIN1			list PLW388
							SRBD1			list PLW388
							SSBP1			list PLW388
							ST13			list PLW388
							STK24			list PLW388
							STUB1			list PLW388
							SUSD3			list PLW388
							SYT11			list PLW388
							TAF7			list PLW388
							TBC1D9B			list PLW388
							TBK1			list PLW388
							TCAF1			list PLW388
							TCEA3			list PLW388
							TCEAL1			list PLW388
							TERF1			list PLW388
							TESC			list PLW388
							TFDP1			list PLW388
							TGIF2			list PLW388
							TIAM1			list PLW388
							TIMM8A			list PLW388
							TLCD4			list PLW388
							TMA16			list PLW388
							TMEM185A			list PLW388
							TMEM254			list PLW388
							TMEM52			list PLW388
							TMPRSS15			list PLW388
							TOX2			list PLW388
							TP53I11			list PLW388
							TSTD1			list PLW388
							TTC9			list PLW388
							TTYH1			list PLW388
							TUBA8			list PLW388
							TUBG1			list PLW388
							UNC119			list PLW388
							VEZT			list PLW388
							VGLL4			list PLW388
							VPS37D			list PLW388
							WT1			list PLW388
							YRDC			list PLW388
							ZBTB8OS			list PLW388
							ZFAND5			list PLW388
							ZNF362			list PLW388
							ZNF75D			list PLW388
							ZNF777			list PLW388
							ZNHIT3			list PLW388
				list P28			ENSSSCG00000010056
				list P28			ENSSSCG00000015083
				list P28			EPS8
				list P28			GPM6B
				list P28			HSD17B6
				list P28			KDM1B
				list P28			PDGFD
				list P28			RFC3
				list P28			SERHL2
				list P28			SLC16A4
				list P28			SMYD3
				list P28			SORL1
				list P28			SRSF7
						excluded of cluster P14	ELOVL2	PINK sub-cluster of C63
						excluded of cluster P14	ENSSSCG00000036097	PINK sub-cluster of C63
						excluded of cluster P14	MBIP	PINK sub-cluster of C63
						excluded of cluster P14	SEPTIN14	PINK sub-cluster of C63
						excluded of cluster P14	ENSSSCG00000006959	excluded of cluster C267		list PLW388
						excluded of cluster P14	ALDH3A1	excluded of cluster C267
						excluded of cluster P14	ASGR2	excluded of cluster C267
						excluded of cluster P14	ATCAY	excluded of cluster C267
						excluded of cluster P14	ATP4A	excluded of cluster C267
						excluded of cluster P14	ATP6V1B1	excluded of cluster C267
						excluded of cluster P14	ATP8B3	excluded of cluster C267
						excluded of cluster P14	C11orf1	excluded of cluster C267
						excluded of cluster P14	C11orf42	excluded of cluster C267
						excluded of cluster P14	CARD14	excluded of cluster C267
						excluded of cluster P14	CHRNG	excluded of cluster C267
						excluded of cluster P14	CT83	excluded of cluster C267
						excluded of cluster P14	CYSLTR2	excluded of cluster C267
						excluded of cluster P14	DFFA	excluded of cluster C267
						excluded of cluster P14	DOK4	excluded of cluster C267
						excluded of cluster P14	DRD1	excluded of cluster C267
						excluded of cluster P14	DUOX1	excluded of cluster C267
						excluded of cluster P14	DUOX2	excluded of cluster C267
						excluded of cluster P14	ENSSSCG00000003080	excluded of cluster C267
						excluded of cluster P14	ENSSSCG00000004703	excluded of cluster C267
						excluded of cluster P14	ENSSSCG00000008769	excluded of cluster C267
						excluded of cluster P14	ENSSSCG00000014996	excluded of cluster C267
						excluded of cluster P14	ENSSSCG00000016055	excluded of cluster C267
						excluded of cluster P14	ENSSSCG00000017177	excluded of cluster C267
						excluded of cluster P14	ENSSSCG00000022098	excluded of cluster C267
						excluded of cluster P14	ENSSSCG00000031390	excluded of cluster C267
						excluded of cluster P14	ENSSSCG00000032122	excluded of cluster C267
						excluded of cluster P14	ENSSSCG00000032197	excluded of cluster C267
						excluded of cluster P14	ENSSSCG00000035803	excluded of cluster C267
						excluded of cluster P14	ENSSSCG00000037392	excluded of cluster C267
						excluded of cluster P14	ENSSSCG00000037537	excluded of cluster C267
						excluded of cluster P14	ENSSSCG00000038790	excluded of cluster C267
						excluded of cluster P14	ENSSSCG00000040200	excluded of cluster C267
						excluded of cluster P14	ENSSSCG00000040412	excluded of cluster C267
						excluded of cluster P14	ENSSSCG00000040656	excluded of cluster C267
						excluded of cluster P14	FAM71F2	excluded of cluster C267
						excluded of cluster P14	FAM83A	excluded of cluster C267
						excluded of cluster P14	FOXD1	excluded of cluster C267
						excluded of cluster P14	GFY	excluded of cluster C267
						excluded of cluster P14	HRC	excluded of cluster C267
						excluded of cluster P14	KIAA0930	excluded of cluster C267
						excluded of cluster P14	KLC3	excluded of cluster C267
						excluded of cluster P14	LIMD2	excluded of cluster C267
						excluded of cluster P14	MKRN1	excluded of cluster C267
						excluded of cluster P14	MLC1	excluded of cluster C267
						excluded of cluster P14	MLLT11	excluded of cluster C267
						excluded of cluster P14	NR1I2	excluded of cluster C267
						excluded of cluster P14	NYAP2	excluded of cluster C267
						excluded of cluster P14	OR6T1	excluded of cluster C267
						excluded of cluster P14	PGPEP1L	excluded of cluster C267
						excluded of cluster P14	PKLR	excluded of cluster C267
						excluded of cluster P14	PLCH2	excluded of cluster C267
						excluded of cluster P14	PLEKHD1	excluded of cluster C267
						excluded of cluster P14	PMEL	excluded of cluster C267
						excluded of cluster P14	PPP1R14C	excluded of cluster C267
						excluded of cluster P14	PSKH1	excluded of cluster C267
						excluded of cluster P14	PSME3IP1	excluded of cluster C267
						excluded of cluster P14	RANGAP1	excluded of cluster C267
						excluded of cluster P14	RIC8B	excluded of cluster C267
						excluded of cluster P14	RUNX1T1	excluded of cluster C267
						excluded of cluster P14	SERPINB5	excluded of cluster C267
						excluded of cluster P14	SLC16A12	excluded of cluster C267
						excluded of cluster P14	TGM7	excluded of cluster C267
						excluded of cluster P14	TMEM269	excluded of cluster C267
						excluded of cluster P14	TSPAN16	excluded of cluster C267
						excluded of cluster P14	TSSK3	excluded of cluster C267
						excluded of cluster P14	UBE2D4	excluded of cluster C267
						excluded of cluster P14	UNC13C	excluded of cluster C267

## Sheet: Table S7
WGCNA-HSD17B3	HSD17B3-cluster-PLW267		HSD17B3-cluster-PLW63	HSD17B3-cluster-P14		list-PLW388	list-P28		list-PT307
ENSSSCG00000006959	ACBD5		ACBD5	HSD17B3		ACAA2	HSD17B3		ABHD4
ACBD5	ADAM10		ADAM10	NCALD		ACAT1	NCALD		ACADL
ADAM10	APPL2		AMPH	ENPP5		ACBD5	GPT2		ACADSB
ADGRB2	CDH2		APPL2	MANBA		ACSBG1	ENSSSCG00000034739		ACAT1
ALDH2	CEMIP2		CC2D1B	GPT2		ACTR2	CDH2		ACSBG1
ALDH3A1	CNTN3		CDH2	MACIR		ACVR1	HPRT1		ACTR2
ALDOC	DAAM1		CEMIP2	ENSSSCG00000034739		ADAM10	ACAA2		ADAM10
ALG2	DCTN6		CNTN3	CDH2		ADCY9	ALDH1A1		ADGRA3
AMPH	ENSSSCG00000006156		DAAM1	ACBD5		ADD1	DYNC1I1		AGPS
ANTXR2	ENSSSCG00000012362		DCTN6	ADAM10		ADGRL4	ENSSSCG00000012116		AKR7A2
APPL2	ENSSSCG00000033987		DEK	CEMIP2		ADH5	GNAI1		ALDH7A1
ARF4	ENSSSCG00000037520		ELOVL2	DAAM1		AHCYL1	MAGED1		APH1A
ARHGEF10L	EPB41L2		ENPP5	NFATC2IP		AKR7A2	MPZL1		APOD
ARL10	FAM149A		ENSSSCG00000005656	PRKACB		ALDH18A1	NT5E		APPL2
ARL4C	HPRT1		ENSSSCG00000006156			ALDH1A1	PJA1		AQR
ARPC3	LRR1		ENSSSCG00000009327			ALDH7A1	ENSSSCG00000010056		AR
ARRDC3	MBD2		ENSSSCG00000009772			AMOT	ENSSSCG00000015083		ARF5
ASGR2	NFATC2IP		ENSSSCG00000012362			APPL2	EPS8		ARFGAP2
ATCAY	PRKACB		ENSSSCG00000012452			ARF4	GPM6B		ARL5A
ATP4A	PRNP		ENSSSCG00000029857			ARF5	HSD17B6		ARMH4
ATP6V1B1	PRTFDC1		ENSSSCG00000033786			ARHGDIA	KDM1B		ATP1A1
ATP8B3	ST8SIA5		ENSSSCG00000033987			ARMCX2	PDGFD		ATP8A1
B3GNT2	TMEM64		ENSSSCG00000036097			ARMCX3	RFC3		ATPAF1
BCL2A1	TOMM20		ENSSSCG00000037520			ARPC5	SERHL2		B3GALNT2
BICD1	ELOVL2		ENSSSCG00000039545			B3GALNT2	SLC16A4		BLOC1S6
BMPR1B	ENSSSCG00000036097		EPB41L2			B4GALT3	SMYD3		BMPR2
BTG3	MBIP		EVA1C			BCAR1	SORL1		BNIP3L
C11orf1	SEPTIN14		FAM120A			BCR	SRSF7		BUD23
C11orf42	ENSSSCG00000012452		FAM149A			BEX3			C1orf115
C12orf49	ENSSSCG00000039545		GATD1			BLOC1S6			C1orf122
CARD14	GATD1		GYG1			BMPR1B			C5orf15
CC2D1B	GYG1		H3-3A			BTF3L4			C6orf120
CCR2	HIBADH		HIBADH			BUD23			CA8
CCR5	HSD17B3		HPRT1			C3orf70			CCDC47
CD164	PRXL2C		HSD17B3			C6orf120			CDC42
CD200	TMEM150A		LEPROTL1			CASTOR1			CDH2
CD48	EVA1C		LRR1			CBFB			CDK4
CD5	DEK		MANBA			CCDC6			CDKN1A
CD8A	ENPP5		MBD2			CD164			CDKN1B
CDC42SE2	ENSSSCG00000005656		MBIP			CD200			CDS2
CDH10	ENSSSCG00000009327		NCALD			CDH2			CEMIP2
CDH2	ENSSSCG00000009772		NFATC2IP			CDK2			CEPT1
CELSR2	ENSSSCG00000029857		NXPE3			CDKN2AIPNL			CLDN11
CEMIP2	ENSSSCG00000033786		PCGF3			CDO1			CLEC12B
CENPQ	FAM120A		PHAX			CELSR2			CLSTN1
CHAC2	H3-3A		PLP1			CEMIP2			CLTA
CHADL	MANBA		PLXNC1			CHMP4B			CLU
CHMP4B	NCALD		POGK			CHMP7			CNDP2
CHRNG	NXPE3		POLR2D			CLDN11			CNIH4
CNKSR3	PCGF3		PRKACB			CLEC12B			CNN2
CNTN3	PHAX		PRNP			CLSTN1			COMT
CORIN	PLP1		PRTFDC1			CLSTN3			COPG2
CRABP1	PLXNC1		PRXL2C			CMTM4			CRABP1
CRLF3	POGK		RAP1B			CNBP			CSDC2
CT83	POLR2D		SEPTIN14			CNTN3			CUL5
CTSO	RAP1B		SPG21			COLGALT1			CYP1B1
CXCR3	SPG21		ST8SIA5			COMT			DCBLD2
CYSLTR2	SUMO1		SUMO1			CRABP1			DDIT4
DAAM1	TCEA1		TCEA1			CRK			DECR1
DCTN6	AMPH		TLCD4			CSK			DENND4C
DEK	CC2D1B		TMEM150A			CTTN			DKK3
DFFA	LEPROTL1		TMEM64			DAAM1			DLD
DOK4	TLCD4		TOMM20			DAZAP1			DLL3
DRD1	ARF4					DCTN6			DMRT1
DTX4	BMPR1B					DEK			DOCK7
DUOX1	CD164					DERL1			DPY19L3
DUOX2	CD200					DKC1			ECHDC1
DUT	CELSR2					DNAJC19			ECHDC2
EEF1B2	CHMP4B					DNMBP			ELP3
EFNB2	CRABP1					DRP2			EMB
EGR2	DUT					DSTN			ENPP2
ELOVL2	EEF1B2					DSTYK			ENPP5
ENHO	ENSSSCG00000017608					DUT			ENTPD6
ENPP5	ENSSSCG00000022401					DYNC1I1			EPHX2
ENSSSCG00000002918	ENSSSCG00000032946					EAPP			ERP29
ENSSSCG00000003080	ENSSSCG00000034230					ECHDC2			ETFA
ENSSSCG00000003112	ETV1					EEF1B2			FADS2
ENSSSCG00000004703	EXOSC7					EIF3M			FADS6
ENSSSCG00000005656	FHOD3					EIF4A3			FAM117A
ENSSSCG00000006148	GAB1					ELAPOR2			FAM149A
ENSSSCG00000006156	GPT2					ELOC			FAM169A
ENSSSCG00000007219	GSTA4					ENPP5			FAM199X
ENSSSCG00000008769	HNRNPA1					ENSSSCG00000000107			FAM3A
ENSSSCG00000009223	IL18					ENSSSCG00000000576			FBLN1
ENSSSCG00000009327	MACIR					ENSSSCG00000001038			FBXO21
ENSSSCG00000009356	METTL18					ENSSSCG00000004912			FEZ2
ENSSSCG00000009772	NINJ1					ENSSSCG00000005656			GALNT2
ENSSSCG00000012362	PCMTD2					ENSSSCG00000005982			GATA4
ENSSSCG00000012452	PTS					ENSSSCG00000006156			GCLM
ENSSSCG00000012517	RAB23					ENSSSCG00000006959			GFPT2
ENSSSCG00000012531	SLC25A53					ENSSSCG00000008057			GLUD1
ENSSSCG00000014996	SLC9A6					ENSSSCG00000008676			GM2A
ENSSSCG00000015185	SNRPE					ENSSSCG00000008845			GNAI1
ENSSSCG00000015337	SPRTN					ENSSSCG00000008981			GNAS
ENSSSCG00000016055	SSH1					ENSSSCG00000009146			GOT2
ENSSSCG00000016679	TAMM41					ENSSSCG00000009327			GPAM
ENSSSCG00000017177	TGIF1					ENSSSCG00000009772			GPT2
ENSSSCG00000017181	TMEM41A					ENSSSCG00000010005			GRIA3
ENSSSCG00000017608	TRAK1					ENSSSCG00000010172			H1-3
ENSSSCG00000022098	TTL					ENSSSCG00000011272			H1-4
ENSSSCG00000022401	ADGRB2					ENSSSCG00000012116			H2AW
ENSSSCG00000022701	ALDH2					ENSSSCG00000012178			HIBADH
ENSSSCG00000024796	ALDOC					ENSSSCG00000012362			HOOK3
ENSSSCG00000029857	ALG2					ENSSSCG00000012452			HSD17B12
ENSSSCG00000031316	ANTXR2					ENSSSCG00000012669			HSD17B3
ENSSSCG00000031390	ARHGEF10L					ENSSSCG00000013900			HYAL2
ENSSSCG00000031705	ARL10					ENSSSCG00000014013			ID4
ENSSSCG00000032122	ARL4C					ENSSSCG00000015823			IL18
ENSSSCG00000032181	ARPC3					ENSSSCG00000016411			ILDR2
ENSSSCG00000032197	ARRDC3					ENSSSCG00000016426			IMP3
ENSSSCG00000032327	B3GNT2					ENSSSCG00000016685			INTS10
ENSSSCG00000032459	BCL2A1					ENSSSCG00000017275			IREB2
ENSSSCG00000032490	BICD1					ENSSSCG00000017608			ITM2C
ENSSSCG00000032946	BTG3					ENSSSCG00000022401			ITPA
ENSSSCG00000033041	C12orf49					ENSSSCG00000023467			JAM2
ENSSSCG00000033188	CCR2					ENSSSCG00000026981			KCTD3
ENSSSCG00000033328	CCR5					ENSSSCG00000027746			LAMA1
ENSSSCG00000033537	CD48					ENSSSCG00000028063			LAMB2
ENSSSCG00000033786	CD5					ENSSSCG00000028423			LAMP2
ENSSSCG00000033987	CD8A					ENSSSCG00000029857			LAMTOR2
ENSSSCG00000034230	CDC42SE2					ENSSSCG00000032003			LARS2
ENSSSCG00000034572	CDH10					ENSSSCG00000032946			LEPROTL1
ENSSSCG00000034739	CENPQ					ENSSSCG00000033734			LGI2
ENSSSCG00000034794	CHAC2					ENSSSCG00000033786			LNPEP
ENSSSCG00000035557	CHADL					ENSSSCG00000033987			MAP3K1
ENSSSCG00000035803	CNKSR3					ENSSSCG00000034230			MAP3K21
ENSSSCG00000036097	CORIN					ENSSSCG00000037030			MAPK1IP1L
ENSSSCG00000037392	CRLF3					ENSSSCG00000037520			MARCKSL1
ENSSSCG00000037520	CTSO					ENSSSCG00000038852			MATN2
ENSSSCG00000037537	CXCR3					ENSSSCG00000038947			MBNL3
ENSSSCG00000038708	DTX4					ENSSSCG00000039545			MED30
ENSSSCG00000038790	EFNB2					ENSSSCG00000040777			MESD
ENSSSCG00000039545	EGR2					ENSSSCG00000040854			METTL9
ENSSSCG00000039658	ENHO					ENY2			MIF
ENSSSCG00000040200	ENSSSCG00000002918					EPB41L2			MLF2
ENSSSCG00000040412	ENSSSCG00000003112					EPHX2			MORF4L2
ENSSSCG00000040656	ENSSSCG00000006148					ERCC2			MOV10
EPB41L2	ENSSSCG00000007219					ERP29			MPZL1
EPHA7	ENSSSCG00000009223					ETV1			MRO
ETV1	ENSSSCG00000009356					ETV3			MRPL12
EVA1C	ENSSSCG00000012517					EXO5			MRPL16
EXOSC7	ENSSSCG00000012531					EXOSC7			MRPL3
F2RL1	ENSSSCG00000015185					FADS6			MSH2
FAM120A	ENSSSCG00000015337					FAM120A			MTCH1
FAM149A	ENSSSCG00000016679					FAM149A			MYO6
FAM71F2	ENSSSCG00000017181					FAM3C			NBL1
FAM83A	ENSSSCG00000022701					FBXO21			NCALD
FCRL1	ENSSSCG00000024796					FHOD3			NDRG1
FEZ2	ENSSSCG00000031316					FRMD4A			NDUFB2
FHOD3	ENSSSCG00000031705					FRMPD1			NDUFC2
FIBCD1	ENSSSCG00000032181					FYN			NEK7
FOXB1	ENSSSCG00000032327					GAB1			NEK9
FOXD1	ENSSSCG00000032459					GALNT16			NFE2L2
GAB1	ENSSSCG00000032490					GAMT			NIFK
GADD45B	ENSSSCG00000033041					GAS2L1			NIPSNAP2
GALNT13	ENSSSCG00000033188					GATA6			NNT
GATD1	ENSSSCG00000033328					GATD1			NOTCH2
GCNT7	ENSSSCG00000033537					GFM1			NT5E
GDAP1	ENSSSCG00000034572					GFPT2			NUP62CL
GEMIN2	ENSSSCG00000034739					GNAI1			NXPE3
GFRAL	ENSSSCG00000034794					GPT2			NXT2
GFY	ENSSSCG00000035557					GRK6			OCRL
GLI2	ENSSSCG00000038708					GSS			OSBPL8
GPN3	ENSSSCG00000039658					GSTA4			PAFAH1B2
GPR173	EPHA7					GULP1			PARG
GPR183	F2RL1					GYG1			PCMTD2
GPT2	FCRL1					H3-3A			PCSK6
GSTA4	FEZ2					HDHD2			PDGFD
GYG1	FIBCD1					HIBADH			PDIA6
H3-3A	FOXB1					HINT1			PDPR
HEPH	GADD45B					HLTF			PEA15
HIBADH	GALNT13					HNMT			PFKFB4
HMGN2	GCNT7					HNRNPA1			PHGDH
HNRNPA1	GDAP1					HNRNPD			PHKB
HPRT1	GEMIN2					HNRNPK			PIGS
HRC	GFRAL					HNRNPR			PISD
HSD17B3	GLI2					HPRT1			PJA1
IGSF1	GPN3					HPS4			PLAAT3
IL18	GPR173					HS6ST1			PLAC9
IL7	GPR183					HSD17B12			PNP
INIP	HEPH					HSD17B3			POLDIP2
INO80C	HMGN2					HTATSF1			PPAT
IRS4	IGSF1					IL18			PPIP5K2
ITIH1	IL7					JOSD1			PPP1R21
ITM2A	INIP					KCTD10			PRKACB
KCTD21	INO80C					KCTD5			PRND
KHSRP	IRS4					KDM4B			PROS1
KIAA0930	ITIH1					KIAA0513			PSAT1
KLC3	ITM2A					KIF22			PTBP3
KLHL25	KCTD21					KNOP1			QDPR
LDLRAD3	KHSRP					L3MBTL3			RAB12
LEPROTL1	KLHL25					LAP3			RAB18
LHFPL1	LDLRAD3					LGR4			RAP2A
LIMD2	LHFPL1					LPAR2			RASSF1
LRR1	LRRC75A					LRR1			RASSF2
LRRC75A	LRRN3					MACIR			RASSF3
LRRN3	LSM3					MAGED1			RBBP7
LSM3	LZTS2					MAGOH			RETREG3
LZTS2	MAP3K4					MANBA			RETSAT
MACIR	MARCKSL1					MAP2K3			RHPN2
MANBA	MCM4					MAP3K21			RIF1
MAP3K4	MCMBP					MARCHF5			RILPL2
MARCKSL1	MILR1					MARK4			RIMKLB
MBD2	MTAP					MBD2			RNF13
MBIP	MTURN					MBNL2			RNF5
MCM4	NDFIP2					MCF2			RPIA
MCMBP	NELL2					MCM7			RPL3
METTL18	NGF					MDH1			RPL7A
MILR1	NPG1					MESD			SAR1A
MKRN1	NRSN1					METTL18			SARS1
MLC1	OR51E1					MFSD14B			SCARB2
MLLT11	OSGEP					MGAT4B			SCD
MTAP	PBDC1					MLF2			SCP2
MTURN	PCDH18					MOV10			SDF2
NCALD	PCNP					MPZL1			SEC22B
NDFIP2	PCSK6					MRO			SEC61A1
NELL2	PHF23					MRPL28			SECISBP2L
NFATC2IP	PIANP					MTARC2			SEPTIN14
NGF	PLAG1					MYLK			SERINC1
NINJ1	POLR2F					MYO9B			SERPINE2
NPG1	PRRG1					NAA10			SFXN1
NR1I2	PRTN3					NAA50			SGPL1
NRSN1	PTPN2					NAB2			SH3BP5
NXPE3	PTPRG					NCALD			SHTN1
NYAP2	PUS7L					NDN			SLAIN1
OR51E1	PYGO1					NDUFC2			SLC22A17
OR6T1	RAB17					NFATC2IP			SLC27A1
OSGEP	RAD51B					NINJ1			SLC39A11
PBDC1	RAPGEF5					NIPA2			SLC39A7
PCDH18	RBIS					NMD3			SLC45A2
PCGF3	RCAN1					NOLC1			SLC50A1
PCMTD2	RGS10					NOP10			SMARCA1
PCNP	RIN3					NOP58			SMYD3
PCSK6	RNF4					NPM3			SPIN1
PGPEP1L	RNF7					NR0B1			SPOCK2
PHAX	ROBO2					NT5C3A			SPTLC3
PHF23	RPS6KA5					NT5E			SRC
PIANP	RRP15					NUP62CL			SRI
PKLR	SARM1					NXPE3			SSBP1
PLAG1	SATB1					OCRL			SUMF1
PLCH2	SCFD1					P3H2			SUMO1
PLEKHD1	SCN1A					PARP1			SUSD3
PLP1	SERP1					PATZ1			SYNPO2
PLXNC1	SH3GL2					PBXIP1			SZRD1
PMEL	SOX7					PCGF2			TAF7
POGK	SPC25					PCGF3			TAF7L
POLR2D	SPIN3					PCMTD2			TBC1D9B
POLR2F	SRF					PCNA			TBRG4
PPP1R14C	SSTR1					PDIA6			TCEA1
PRKACB	STAMBP					PGK1			TGIF2-RAB5IF
PRNP	SUB1					PHAX			THYN1
PRRG1	TCF23					PHF13			TLCD4
PRTFDC1	TERF2IP					PHF2			TMED10
PRTN3	TMEM60					PIP5K1A			TMEM123
PRXL2C	TMEM70					PISD			TMEM19
PSKH1	TMEM87A					PJA1			TMEM245
PSME3IP1	TPO					PKDCC			TMEM50A
PTPN2	TRIM25					PLAC9			TMSB10
PTPRG	TRIML2					PLCD1			TSPAN33
PTS	TSPAN15					PLP1			TSTD1
PUS7L	TTYH2					PLXNA1			TYRO3
PYGO1	UBE2D3					PLXNC1			UBA6
RAB17	VSIG10					POGK			UBR2
RAB23	XPNPEP2					POGLUT2			USF2
RAD51B	ZMYND11					POLE4			VGLL4
RANGAP1	ZNF41					POLR2D			VIRMA
RAP1B	ZNF782					POLR3D			VPS36
RAPGEF5						PPIG			VPS37D
RBIS						PRKACB			VPS4B
RCAN1						PRMT3			WDR11
RGS10						PRNP			WLS
RIC8B						PRTFDC1			WNK3
RIN3						PRXL2C			YWHAH
RNF4						PSMA4			ZFAND5
RNF7						PSMC6			ZFYVE9
ROBO2						PTMA			ZNF277
RPS6KA5						PTPRF			ENSSSCG00000002036
RRP15						PTS			ENSSSCG00000002351
RUNX1T1						QDPR			ENSSSCG00000006777
SARM1						RAB10			ENSSSCG00000007219
SATB1						RAB12			ENSSSCG00000007743
SCFD1						RAB18			LHCGR
SCN1A						RAB23			ENSSSCG00000008845
SEPTIN14						RAC1			ENSSSCG00000009851
SERP1						RAP1A			ENSSSCG00000011729
SERPINB5						RAP1B			ENSSSCG00000012178
SH3GL2						RAP2A			ENSSSCG00000012452
SLC16A12						RASSF2			ENSSSCG00000012669
SLC25A53						RBBP7			ENSSSCG00000013318
SLC9A6						RBM8A			ENSSSCG00000015083
SNRPE						RCAN3			ENSSSCG00000015823
SOX7						RCC2			ENSSSCG00000023467
SPC25						RGS2			ENSSSCG00000023791
SPG21						RHEB			ENSSSCG00000025525
SPIN3						RILPL2			ENSSSCG00000026981
SPRTN						RNF115			ENSSSCG00000027903
SRF						RNPEP			ENSSSCG00000031288
SSH1						RNPS1			ENSSSCG00000032003
SSTR1						RPA1			ENSSSCG00000032202
ST8SIA5						RPL11			ENSSSCG00000032959
STAMBP						RPL27			ENSSSCG00000033734
SUB1						RPL4			ENSSSCG00000033987
SUMO1						RPL5			ENSSSCG00000034739
TAMM41						RPL6			ENSSSCG00000034844
TCEA1						RRAGB			ENSSSCG00000037609
TCF23						RUBCNL			ENSSSCG00000040854
TERF2IP						SAR1A			ENSSSCG00000048919
TGIF1						SARNP
TGM7						SARS1
TLCD4						SCARB2
TMEM150A						SCD
TMEM269						SCOC
TMEM41A						SDE2
TMEM60						SEMA4C
TMEM64						SEMA6A
TMEM70						SIGMAR1
TMEM87A						SIN3B
TOMM20						SLC25A22
TPO						SLC25A53
TRAK1						SLC27A1
TRIM25						SLC39A11
TRIML2						SLC48A1
TSPAN15						SLC9A6
TSPAN16						SMOX
TSSK3						SMS
TTL						SNRPE
TTYH2						SNX33
UBE2D3						SNX8
UBE2D4						SOX9
UNC13C						SPG21
VSIG10						SPIN1
XPNPEP2						SPRTN
ZMYND11						SRBD1
ZNF41						SSBP1
ZNF782						SSH1
						ST13
						ST8SIA5
						STK24
						STUB1
						SUMO1
						SUSD3
						SYT11
						TAF7
						TAMM41
						TBC1D9B
						TBK1
						TCAF1
						TCEA1
						TCEA3
						TCEAL1
						TERF1
						TESC
						TFDP1
						TGIF1
						TGIF2
						TIAM1
						TIMM8A
						TLCD4
						TMA16
						TMEM150A
						TMEM185A
						TMEM254
						TMEM41A
						TMEM52
						TMEM64
						TMPRSS15
						TOMM20
						TOX2
						TP53I11
						TRAK1
						TSTD1
						TTC9
						TTL
						TTYH1
						TUBA8
						TUBG1
						UNC119
						VEZT
						VGLL4
						VPS37D
						WT1
						YRDC
						ZBTB8OS
						ZFAND5
						ZNF362
						ZNF75D
						ZNF777
						ZNHIT3
